# Supplementary material for: Tris(2-acetyl­cyclo­pentan-1-onato-κ2 O,O′)aluminium
Source: Acta Crystallogr Sect E Struct Rep Online. 2012 May 19;68(Pt 6):m781. doi: 10.1107/S1600536812021848 (PMC3379111; doi:10.1107/S1600536812021848)
Supplement: Supplementary file 1 [file e-68-0m781-sup1.cif]

##############################################################################
#                                                                            #
# This CIF contains the data in a paper accepted for publication in          #
# Acta Crystallographica Section E. It conforms to the requirements of       #
# Notes for Authors for Acta Crystallographica Section E, and has been       #
# peer reviewed under the auspices of the IUCr Commission on Journals.       #
#                                                                            #
# Full details of the Crystallographic Information File format               #
# are given in the paper "The Crystallographic Information File (CIF):       #
# a New Standard Archive File for Crystallography" by S. R. Hall, F. H.      #
# Allen and I. D. Brown [Acta Cryst. (1991), A47, 655-685].                  #
#                                                                            #
# The current version of the core CIF dictionary is obtainable from          #
# ftp://ftp.iucr.org/pub/cif_core.dic.                                       #
#                                                                            #
# Software is freely available for graphical display of the structure(s)     #
# in this CIF. For information consult the CIF software page                 #
# http://www.iucr.org/resources/cif/software.                                #
#                                                                            #
# This file may be used for bona fide research purposes within the           #
# scientific community so long as proper attribution is given to the journal # 
# article from which it was obtained.                                        #
#                                                                            #
##############################################################################
data_I
_audit_creation_method     'WinGX routine CIF_UPDATE'
_chemical_name_systematic
;
Tris(2-acetylcyclopentan-1-onato-\k^2^<i>O</i>,<i>O</i>')aluminium
;
_chemical_name_common
;
;
_chemical_formula_moiety     'C21 H27 Al O6'
_chemical_formula_sum     'C21 H27 Al O6'
_chemical_formula_iupac     '[Al (C7 H9 O2)3]'
_chemical_formula_weight     402.41
_symmetry_cell_setting     monoclinic
_symmetry_space_group_name_H-M     'P 21/c'
_symmetry_space_group_name_Hall     '-P 2ybc'
loop_
    _symmetry_equiv_pos_as_xyz
    'x, y, z'
    '-x, y+1/2, -z+1/2'
    '-x, -y, -z'
    'x, -y-1/2, z-1/2'
_cell_length_a     8.1785(3)
_cell_length_b     15.7494(6)
_cell_length_c     15.6615(5)
_cell_angle_alpha     90
_cell_angle_beta     94.039(2)
_cell_angle_gamma     90
_cell_volume     2012.29(12)
_cell_formula_units_Z     4
_cell_measurement_reflns_used     4677
_cell_measurement_theta_min     2.55
_cell_measurement_theta_max     27.48
_cell_measurement_temperature     293(2)
_exptl_crystal_description     prism
_exptl_crystal_colour     pink
_exptl_crystal_size_max     0.25
_exptl_crystal_size_mid     0.15
_exptl_crystal_size_min     0.08
_exptl_crystal_density_diffrn     1.328
_exptl_crystal_density_method     'not measured'
_exptl_crystal_F_000     856
_exptl_absorpt_coefficient_mu     0.136
_exptl_absorpt_correction_type     multi-scan
_exptl_absorpt_process_details     '(SCALEPACK; Otwinowski & Minor, 1997)'
_exptl_absorpt_correction_T_min     0.9669
_exptl_absorpt_correction_T_max     0.9892
_exptl_special_details
;
259 frames in 6 sets of \w scans. Rotation/frame = 1.6 \%. Crystal-detector
distance = 25.00 mm. Measuring time = 135 s/\%.
;
_diffrn_ambient_temperature     293(2)
_diffrn_radiation_type     MoK\a
_diffrn_radiation_wavelength     0.71073
_diffrn_radiation_monochromator     graphite
_diffrn_measurement_device_type
;
Nonius KappaCCD area-detector
;
_diffrn_measurement_method     '\w scans'
_diffrn_detector_area_resol_mean     0.055
_diffrn_reflns_number     8554
_diffrn_reflns_av_R_equivalents     0.0311
_diffrn_reflns_theta_min     5.39
_diffrn_reflns_theta_max     27.4
_diffrn_reflns_theta_full     27.4
_diffrn_measured_fraction_theta_max     0.986
_diffrn_measured_fraction_theta_full     0.986
_diffrn_reflns_limit_h_min     -10
_diffrn_reflns_limit_h_max     10
_diffrn_reflns_limit_k_min     -19
_diffrn_reflns_limit_k_max     20
_diffrn_reflns_limit_l_min     -20
_diffrn_reflns_limit_l_max     20
_refine_special_details
;
Refinement of <i>F</i>^2^ against ALL reflections. The weighted <i>R</i>-factor
<i>wR</i> and goodness of fit <i>S</i> are based on <i>F</i>^2^, conventional
<i>R</i>-factors <i>R</i> are based on <i>F</i>, with <i>F</i> set to zero for
negative <i>F</i>^2^. The threshold expression of <i>F</i>^2^ >
2\s(<i>F</i>^2^) is used only for calculating <i>R</i>-factors(gt) <i>etc</i>.
and is not relevant to the choice of reflections for refinement.
<i>R</i>-factors based on <i>F</i>^2^ are statistically about twice as large
as those based on <i>F</i>, and <i>R</i>- factors based on ALL data will be
even larger.
;
_reflns_number_total     4523
_reflns_number_gt     3007
_reflns_threshold_expression     >2\s(I)
_refine_ls_structure_factor_coef     Fsqd
_refine_ls_matrix_type     full
_refine_ls_R_factor_all     0.107
_refine_ls_R_factor_gt     0.0715
_refine_ls_wR_factor_ref     0.2282
_refine_ls_goodness_of_fit_ref     1.032
_refine_ls_restrained_S_all     1.032
_refine_ls_number_reflns     4523
_refine_ls_number_parameters     256
_refine_ls_number_restraints     0
_refine_ls_hydrogen_treatment     constr
_refine_ls_weighting_scheme     calc
_refine_ls_weighting_details
         'calc w=1/[\s^2^(Fo^2^)+(0.1175P)^2^+1.0495P] where P=(Fo^2^+2Fc^2^)/3'
_atom_sites_solution_hydrogens     geom
_atom_sites_solution_primary     direct
_atom_sites_solution_secondary     difmap
_refine_ls_shift/su_max     0
_refine_ls_shift/su_mean     0
_refine_diff_density_max     0.561
_refine_diff_density_min     -0.267
_refine_ls_extinction_method     none
loop_
    _atom_type_symbol
    _atom_type_description
    _atom_type_scat_dispersion_real
    _atom_type_scat_dispersion_imag
    _atom_type_scat_source
    C C 0.0033 0.0016 'International Tables Vol C Tables 4.2.6.8 and 6.1.1.4'
    H H 0 0 'International Tables Vol C Tables 4.2.6.8 and 6.1.1.4'
    Al Al 0.0645 0.0514 'International Tables Vol C Tables 4.2.6.8 and 6.1.1.4'
    O O 0.0106 0.006 'International Tables Vol C Tables 4.2.6.8 and 6.1.1.4'
_computing_data_collection     'COLLECT (Nonius, 1998)'
_computing_cell_refinement     'DENZO-SMN (Otwinowski & Minor, 1997)'
_computing_data_reduction     'DENZO-SMN (Otwinowski & Minor, 1997)'
_computing_structure_solution     'SIR97 (Altomare <i>et al.</i>, 1999)'
_computing_structure_refinement     'SHELXL97 (Sheldrick, 2008)'
_computing_molecular_graphics
;
ORTEP-3 for Windows (Farrugia, 1997) and DIAMOND (Brandenburg,
1999)
;
_computing_publication_material
;
WinGX (Farrugia, 1999) and publCIF (Westrip, 2010)
;
loop_
    _atom_site_type_symbol
    _atom_site_label
    _atom_site_fract_x
    _atom_site_fract_y
    _atom_site_fract_z
    _atom_site_U_iso_or_equiv
    _atom_site_adp_type
    _atom_site_calc_flag
    _atom_site_refinement_flags
    _atom_site_occupancy
    _atom_site_disorder_assembly
    _atom_site_disorder_group
    Al Al1 0.14039(11) 0.17092(6) 0.83613(6) 0.0532(3) Uani d . 1 . .
    O O1 0.1108(3) 0.05260(14) 0.85125(16) 0.0650(6) Uani d . 1 . .
    O O2 0.2377(3) 0.18225(13) 0.94807(14) 0.0597(5) Uani d . 1 . .
    O O3 0.1711(3) 0.28903(15) 0.82273(15) 0.0652(6) Uani d . 1 . .
    O O4 -0.0712(3) 0.18733(13) 0.87403(15) 0.0614(6) Uani d . 1 . .
    O O5 0.0428(3) 0.16358(16) 0.72368(15) 0.0680(6) Uani d . 1 . .
    O O6 0.3511(3) 0.15136(16) 0.79798(14) 0.0643(6) Uani d . 1 . .
    C C1 0.1271(5) -0.0881(2) 0.9056(3) 0.0782(11) Uani d . 1 . .
    H H1A 0.0111 -0.0969 0.8962 0.117 Uiso calc R 1 . .
    H H1B 0.1669 -0.1168 0.957 0.117 Uiso calc R 1 . .
    H H1C 0.1812 -0.1102 0.8579 0.117 Uiso calc R 1 . .
    C C2 0.1616(4) 0.0054(2) 0.9145(2) 0.0615(8) Uani d . 1 . .
    C C3 0.2455(4) 0.0367(2) 0.9884(2) 0.0592(8) Uani d . 1 . .
    C C4 0.2763(4) 0.1222(2) 1.0002(2) 0.0558(7) Uani d . 1 . .
    C C5 0.3627(5) 0.1393(3) 1.0861(2) 0.0723(9) Uani d . 1 . .
    H H5A 0.292 0.1706 1.1221 0.087 Uiso calc R 1 . .
    H H5B 0.4615 0.1722 1.08 0.087 Uiso calc R 1 . .
    C C6 0.4041(6) 0.0539(3) 1.1243(3) 0.0898(12) Uani d . 1 . .
    H H6A 0.3712 0.051 1.1825 0.108 Uiso calc R 1 . .
    H H6B 0.5212 0.0437 1.1251 0.108 Uiso calc R 1 . .
    C C7 0.3097(5) -0.0125(3) 1.0675(3) 0.0827(11) Uani d . 1 . .
    H H7A 0.382 -0.0581 1.0521 0.099 Uiso calc R 1 . .
    H H7B 0.22 -0.0366 1.0969 0.099 Uiso calc R 1 . .
    C C8 0.1261(6) 0.4374(3) 0.8147(4) 0.0965(14) Uani d . 1 . .
    H H8A 0.2406 0.4399 0.8328 0.145 Uiso calc R 1 . .
    H H8B 0.0665 0.4755 0.8489 0.145 Uiso calc R 1 . .
    H H8C 0.1105 0.4536 0.7556 0.145 Uiso calc R 1 . .
    C C9 0.0646(4) 0.3488(2) 0.8254(2) 0.0618(8) Uani d . 1 . .
    C C10 -0.0975(4) 0.3343(2) 0.8415(2) 0.0613(8) Uani d . 1 . .
    C C11 -0.1526(4) 0.25647(19) 0.86725(19) 0.0544(7) Uani d . 1 . .
    C C12 -0.3253(4) 0.2623(2) 0.8937(3) 0.0708(9) Uani d . 1 . .
    H H12A -0.3274 0.2635 0.9555 0.085 Uiso calc R 1 . .
    H H12B -0.3908 0.2149 0.8714 0.085 Uiso calc R 1 . .
    C C13 -0.3866(5) 0.3453(3) 0.8545(4) 0.0978(14) Uani d . 1 . .
    H H13A -0.4617 0.3728 0.8909 0.117 Uiso calc R 1 . .
    H H13B -0.4427 0.3356 0.7987 0.117 Uiso calc R 1 . .
    C C14 -0.2323(5) 0.4006(3) 0.8464(3) 0.0885(12) Uani d . 1 . .
    H H14A -0.2423 0.4352 0.7951 0.106 Uiso calc R 1 . .
    H H14B -0.212 0.4371 0.8959 0.106 Uiso calc R 1 . .
    C C15 0.0005(6) 0.1580(4) 0.5720(3) 0.1018(15) Uani d . 1 . .
    H H15A -0.1099 0.1444 0.5841 0.153 Uiso calc R 1 . .
    H H15B 0.0376 0.1184 0.5309 0.153 Uiso calc R 1 . .
    H H15C 0.0041 0.2145 0.5492 0.153 Uiso calc R 1 . .
    C C16 0.1110(5) 0.1527(2) 0.6540(2) 0.0656(8) Uani d . 1 . .
    C C17 0.2757(4) 0.1371(2) 0.6491(2) 0.0637(8) Uani d . 1 . .
    C C18 0.3859(4) 0.1378(2) 0.7208(2) 0.0601(8) Uani d . 1 . .
    C C19 0.5569(5) 0.1223(3) 0.6982(3) 0.0901(13) Uani d . 1 . .
    H H19A 0.605 0.0743 0.7296 0.108 Uiso calc R 1 . .
    H H19B 0.625 0.172 0.7096 0.108 Uiso calc R 1 . .
    C C20 0.5346(8) 0.1031(6) 0.5998(4) 0.146(3) Uani d . 1 . .
    H H20A 0.6077 0.1387 0.5693 0.175 Uiso calc R 1 . .
    H H20B 0.562 0.0442 0.5893 0.175 Uiso calc R 1 . .
    C C21 0.3599(6) 0.1200(3) 0.5679(2) 0.0795(11) Uani d . 1 . .
    H H21A 0.3123 0.0711 0.5378 0.095 Uiso calc R 1 . .
    H H21B 0.3525 0.1688 0.5301 0.095 Uiso calc R 1 . .
loop_
    _atom_site_aniso_label
    _atom_site_aniso_U_11
    _atom_site_aniso_U_22
    _atom_site_aniso_U_33
    _atom_site_aniso_U_12
    _atom_site_aniso_U_13
    _atom_site_aniso_U_23
    Al1 0.0445(5) 0.0518(5) 0.0634(6) 0.0021(4) 0.0050(4) 0.0008(4)
    O1 0.0590(13) 0.0509(12) 0.0843(15) 0.0013(10) -0.0007(11) -0.0063(11)
    O2 0.0647(13) 0.0506(11) 0.0634(12) -0.0003(10) 0.0028(10) 0.0003(10)
    O3 0.0507(12) 0.0577(13) 0.0871(16) -0.0048(10) 0.0049(11) 0.0115(11)
    O4 0.0499(12) 0.0530(12) 0.0826(15) -0.0004(9) 0.0134(10) 0.0020(11)
    O5 0.0501(12) 0.0859(17) 0.0672(14) 0.0022(11) -0.0006(10) 0.0017(12)
    O6 0.0453(11) 0.0830(16) 0.0647(13) 0.0085(10) 0.0057(9) -0.0047(11)
    C1 0.070(2) 0.0508(18) 0.114(3) -0.0067(16) 0.007(2) -0.0023(19)
    C2 0.0438(15) 0.0476(16) 0.095(2) 0.0028(12) 0.0168(15) 0.0003(16)
    C3 0.0484(16) 0.0518(16) 0.078(2) 0.0044(13) 0.0108(14) 0.0075(15)
    C4 0.0490(16) 0.0591(17) 0.0602(17) 0.0036(13) 0.0098(13) 0.0031(14)
    C5 0.072(2) 0.077(2) 0.067(2) -0.0015(18) -0.0044(17) 0.0000(17)
    C6 0.093(3) 0.088(3) 0.088(3) 0.010(2) -0.005(2) 0.006(2)
    C7 0.069(2) 0.079(2) 0.101(3) 0.0039(19) 0.009(2) 0.026(2)
    C8 0.084(3) 0.058(2) 0.146(4) -0.0124(19) -0.004(3) 0.022(2)
    C9 0.0634(19) 0.0520(16) 0.0686(19) -0.0011(15) -0.0040(15) 0.0059(14)
    C10 0.0619(19) 0.0563(17) 0.0654(18) 0.0077(15) 0.0026(15) 0.0013(15)
    C11 0.0469(15) 0.0561(17) 0.0598(17) 0.0030(13) 0.0016(12) -0.0059(13)
    C12 0.0502(18) 0.080(2) 0.083(2) 0.0036(16) 0.0112(16) -0.0066(19)
    C13 0.067(2) 0.102(3) 0.124(4) 0.023(2) 0.012(2) 0.008(3)
    C14 0.087(3) 0.074(2) 0.105(3) 0.028(2) 0.010(2) 0.005(2)
    C15 0.104(4) 0.122(4) 0.077(3) -0.016(3) -0.013(2) 0.010(3)
    C16 0.069(2) 0.0590(18) 0.068(2) -0.0097(16) 0.0007(16) 0.0029(15)
    C17 0.071(2) 0.0559(17) 0.0649(19) -0.0040(16) 0.0126(16) 0.0000(15)
    C18 0.0561(17) 0.0505(16) 0.075(2) 0.0022(13) 0.0158(15) 0.0019(15)
    C19 0.071(2) 0.089(3) 0.114(3) 0.012(2) 0.030(2) 0.000(2)
    C20 0.108(4) 0.223(8) 0.111(4) 0.045(5) 0.040(3) 0.004(5)
    C21 0.097(3) 0.080(2) 0.064(2) 0.004(2) 0.0191(19) -0.0013(18)
_geom_special_details
;
All s.u.'s (except the s.u. in the dihedral angle between two l.s. planes) are
estimated using the full covariance matrix. The cell s.u.'s are taken into
account individually in the estimation of s.u.'s in distances, angles and
torsion angles; correlations between s.u.'s in cell parameters are only used
when they are defined by crystal symmetry. An approximate (isotropic)
treatment of cell s.u.'s is used for estimating s.u.'s involving l.s. planes.
;
loop_
    _geom_bond_atom_site_label_1
    _geom_bond_atom_site_label_2
    _geom_bond_site_symmetry_2
    _geom_bond_distance
    _geom_bond_publ_flag
    Al1 O2 . 1.882(2) ?
    Al1 O5 . 1.885(2) ?
    Al1 O4 . 1.887(2) ?
    Al1 O6 . 1.889(2) ?
    Al1 O3 . 1.891(2) ?
    Al1 O1 . 1.896(2) ?
    O1 C2 . 1.284(4) ?
    O2 C4 . 1.274(4) ?
    O3 C9 . 1.285(4) ?
    O4 C11 . 1.277(4) ?
    O5 C16 . 1.272(4) ?
    O6 C18 . 1.279(4) ?
    C1 C2 . 1.504(5) ?
    C1 H1A . 0.96 ?
    C1 H1B . 0.96 ?
    C1 H1C . 0.96 ?
    C2 C3 . 1.392(5) ?
    C3 C4 . 1.380(4) ?
    C3 C7 . 1.524(5) ?
    C4 C5 . 1.499(5) ?
    C5 C6 . 1.501(6) ?
    C5 H5A . 0.97 ?
    C5 H5B . 0.97 ?
    C6 C7 . 1.544(6) ?
    C6 H6A . 0.97 ?
    C6 H6B . 0.97 ?
    C7 H7A . 0.97 ?
    C7 H7B . 0.97 ?
    C8 C9 . 1.496(5) ?
    C8 H8A . 0.96 ?
    C8 H8B . 0.96 ?
    C8 H8C . 0.96 ?
    C9 C10 . 1.386(5) ?
    C10 C11 . 1.377(4) ?
    C10 C14 . 1.524(5) ?
    C11 C12 . 1.502(4) ?
    C12 C13 . 1.514(6) ?
    C12 H12A . 0.97 ?
    C12 H12B . 0.97 ?
    C13 C14 . 1.545(7) ?
    C13 H13A . 0.97 ?
    C13 H13B . 0.97 ?
    C14 H14A . 0.97 ?
    C14 H14B . 0.97 ?
    C15 C16 . 1.519(5) ?
    C15 H15A . 0.96 ?
    C15 H15B . 0.96 ?
    C15 H15C . 0.96 ?
    C16 C17 . 1.376(5) ?
    C17 C18 . 1.389(5) ?
    C17 C21 . 1.512(5) ?
    C18 C19 . 1.486(5) ?
    C19 C20 . 1.569(7) ?
    C19 H19A . 0.97 ?
    C19 H19B . 0.97 ?
    C20 C21 . 1.504(7) ?
    C20 H20A . 0.97 ?
    C20 H20B . 0.97 ?
    C21 H21A . 0.97 ?
    C21 H21B . 0.97 ?
loop_
    _geom_angle_atom_site_label_1
    _geom_angle_atom_site_label_2
    _geom_angle_atom_site_label_3
    _geom_angle_site_symmetry_1
    _geom_angle_site_symmetry_3
    _geom_angle
    _geom_angle_publ_flag
    O2 Al1 O5 . . 178.08(11) ?
    O2 Al1 O4 . . 91.78(11) ?
    O5 Al1 O4 . . 87.99(11) ?
    O2 Al1 O6 . . 88.54(10) ?
    O5 Al1 O6 . . 91.73(10) ?
    O4 Al1 O6 . . 178.47(11) ?
    O2 Al1 O3 . . 87.68(10) ?
    O5 Al1 O3 . . 90.43(11) ?
    O4 Al1 O3 . . 91.84(10) ?
    O6 Al1 O3 . . 89.67(11) ?
    O2 Al1 O1 . . 91.50(10) ?
    O5 Al1 O1 . . 90.40(11) ?
    O4 Al1 O1 . . 88.12(10) ?
    O6 Al1 O1 . . 90.38(11) ?
    O3 Al1 O1 . . 179.17(12) ?
    C2 O1 Al1 . . 128.9(2) ?
    C4 O2 Al1 . . 126.6(2) ?
    C9 O3 Al1 . . 128.4(2) ?
    C11 O4 Al1 . . 125.1(2) ?
    C16 O5 Al1 . . 128.9(2) ?
    C18 O6 Al1 . . 126.5(2) ?
    C2 C1 H1A . . 109.5 ?
    C2 C1 H1B . . 109.5 ?
    H1A C1 H1B . . 109.5 ?
    C2 C1 H1C . . 109.5 ?
    H1A C1 H1C . . 109.5 ?
    H1B C1 H1C . . 109.5 ?
    O1 C2 C3 . . 123.4(3) ?
    O1 C2 C1 . . 116.5(3) ?
    C3 C2 C1 . . 120.1(3) ?
    C4 C3 C2 . . 122.1(3) ?
    C4 C3 C7 . . 109.8(3) ?
    C2 C3 C7 . . 128.1(3) ?
    O2 C4 C3 . . 127.1(3) ?
    O2 C4 C5 . . 121.4(3) ?
    C3 C4 C5 . . 111.4(3) ?
    C4 C5 C6 . . 106.0(3) ?
    C4 C5 H5A . . 110.5 ?
    C6 C5 H5A . . 110.5 ?
    C4 C5 H5B . . 110.5 ?
    C6 C5 H5B . . 110.5 ?
    H5A C5 H5B . . 108.7 ?
    C5 C6 C7 . . 106.8(3) ?
    C5 C6 H6A . . 110.4 ?
    C7 C6 H6A . . 110.4 ?
    C5 C6 H6B . . 110.4 ?
    C7 C6 H6B . . 110.4 ?
    H6A C6 H6B . . 108.6 ?
    C3 C7 C6 . . 104.6(3) ?
    C3 C7 H7A . . 110.8 ?
    C6 C7 H7A . . 110.8 ?
    C3 C7 H7B . . 110.8 ?
    C6 C7 H7B . . 110.8 ?
    H7A C7 H7B . . 108.9 ?
    C9 C8 H8A . . 109.5 ?
    C9 C8 H8B . . 109.5 ?
    H8A C8 H8B . . 109.5 ?
    C9 C8 H8C . . 109.5 ?
    H8A C8 H8C . . 109.5 ?
    H8B C8 H8C . . 109.5 ?
    O3 C9 C10 . . 123.0(3) ?
    O3 C9 C8 . . 116.5(3) ?
    C10 C9 C8 . . 120.4(3) ?
    C11 C10 C9 . . 122.5(3) ?
    C11 C10 C14 . . 110.0(3) ?
    C9 C10 C14 . . 127.0(3) ?
    O4 C11 C10 . . 127.2(3) ?
    O4 C11 C12 . . 121.6(3) ?
    C10 C11 C12 . . 111.1(3) ?
    C11 C12 C13 . . 103.4(3) ?
    C11 C12 H12A . . 111.1 ?
    C13 C12 H12A . . 111.1 ?
    C11 C12 H12B . . 111.1 ?
    C13 C12 H12B . . 111.1 ?
    H12A C12 H12B . . 109 ?
    C12 C13 C14 . . 105.7(3) ?
    C12 C13 H13A . . 110.6 ?
    C14 C13 H13A . . 110.6 ?
    C12 C13 H13B . . 110.6 ?
    C14 C13 H13B . . 110.6 ?
    H13A C13 H13B . . 108.7 ?
    C10 C14 C13 . . 102.5(3) ?
    C10 C14 H14A . . 111.3 ?
    C13 C14 H14A . . 111.3 ?
    C10 C14 H14B . . 111.3 ?
    C13 C14 H14B . . 111.3 ?
    H14A C14 H14B . . 109.2 ?
    C16 C15 H15A . . 109.5 ?
    C16 C15 H15B . . 109.5 ?
    H15A C15 H15B . . 109.5 ?
    C16 C15 H15C . . 109.5 ?
    H15A C15 H15C . . 109.5 ?
    H15B C15 H15C . . 109.5 ?
    O5 C16 C17 . . 124.2(3) ?
    O5 C16 C15 . . 116.5(4) ?
    C17 C16 C15 . . 119.3(4) ?
    C16 C17 C18 . . 122.4(3) ?
    C16 C17 C21 . . 125.7(3) ?
    C18 C17 C21 . . 111.9(3) ?
    O6 C18 C17 . . 126.2(3) ?
    O6 C18 C19 . . 121.8(3) ?
    C17 C18 C19 . . 112.0(3) ?
    C18 C19 C20 . . 102.7(4) ?
    C18 C19 H19A . . 111.2 ?
    C20 C19 H19A . . 111.2 ?
    C18 C19 H19B . . 111.2 ?
    C20 C19 H19B . . 111.2 ?
    H19A C19 H19B . . 109.1 ?
    C21 C20 C19 . . 109.5(4) ?
    C21 C20 H20A . . 109.8 ?
    C19 C20 H20A . . 109.8 ?
    C21 C20 H20B . . 109.8 ?
    C19 C20 H20B . . 109.8 ?
    H20A C20 H20B . . 108.2 ?
    C20 C21 C17 . . 103.4(4) ?
    C20 C21 H21A . . 111.1 ?
    C17 C21 H21A . . 111.1 ?
    C20 C21 H21B . . 111.1 ?
    C17 C21 H21B . . 111.1 ?
    H21A C21 H21B . . 109.1 ?
loop_
    _geom_torsion_atom_site_label_1
    _geom_torsion_atom_site_label_2
    _geom_torsion_atom_site_label_3
    _geom_torsion_atom_site_label_4
    _geom_torsion_site_symmetry_1
    _geom_torsion_site_symmetry_2
    _geom_torsion_site_symmetry_3
    _geom_torsion_site_symmetry_4
    _geom_torsion
    _geom_torsion_publ_flag
    O2 Al1 O1 C2 . . . . -6.5(3) ?
    O5 Al1 O1 C2 . . . . 173.8(3) ?
    O4 Al1 O1 C2 . . . . -98.2(3) ?
    O6 Al1 O1 C2 . . . . 82.0(3) ?
    O4 Al1 O2 C4 . . . . 95.2(2) ?
    O6 Al1 O2 C4 . . . . -83.3(3) ?
    O3 Al1 O2 C4 . . . . -173.0(3) ?
    O1 Al1 O2 C4 . . . . 7.1(3) ?
    O2 Al1 O3 C9 . . . . -102.5(3) ?
    O5 Al1 O3 C9 . . . . 77.2(3) ?
    O4 Al1 O3 C9 . . . . -10.8(3) ?
    O6 Al1 O3 C9 . . . . 169.0(3) ?
    O2 Al1 O4 C11 . . . . 101.5(3) ?
    O5 Al1 O4 C11 . . . . -76.6(3) ?
    O3 Al1 O4 C11 . . . . 13.7(3) ?
    O1 Al1 O4 C11 . . . . -167.1(3) ?
    O4 Al1 O5 C16 . . . . 179.1(3) ?
    O6 Al1 O5 C16 . . . . -2.4(3) ?
    O3 Al1 O5 C16 . . . . 87.3(3) ?
    O1 Al1 O5 C16 . . . . -92.8(3) ?
    O2 Al1 O6 C18 . . . . -179.3(3) ?
    O5 Al1 O6 C18 . . . . -1.2(3) ?
    O3 Al1 O6 C18 . . . . -91.6(3) ?
    O1 Al1 O6 C18 . . . . 89.2(3) ?
    Al1 O1 C2 C3 . . . . 3.3(5) ?
    Al1 O1 C2 C1 . . . . -176.4(2) ?
    O1 C2 C3 C4 . . . . 1.9(5) ?
    C1 C2 C3 C4 . . . . -178.4(3) ?
    O1 C2 C3 C7 . . . . 179.2(3) ?
    C1 C2 C3 C7 . . . . -1.1(5) ?
    Al1 O2 C4 C3 . . . . -4.8(5) ?
    Al1 O2 C4 C5 . . . . 176.3(2) ?
    C2 C3 C4 O2 . . . . -1.1(5) ?
    C7 C3 C4 O2 . . . . -178.9(3) ?
    C2 C3 C4 C5 . . . . 177.9(3) ?
    C7 C3 C4 C5 . . . . 0.1(4) ?
    O2 C4 C5 C6 . . . . -173.7(3) ?
    C3 C4 C5 C6 . . . . 7.2(4) ?
    C4 C5 C6 C7 . . . . -11.3(4) ?
    C4 C3 C7 C6 . . . . -7.2(4) ?
    C2 C3 C7 C6 . . . . 175.3(3) ?
    C5 C6 C7 C3 . . . . 11.3(4) ?
    Al1 O3 C9 C10 . . . . 1.7(5) ?
    Al1 O3 C9 C8 . . . . 178.5(3) ?
    O3 C9 C10 C11 . . . . 8.9(5) ?
    C8 C9 C10 C11 . . . . -167.7(4) ?
    O3 C9 C10 C14 . . . . 179.6(4) ?
    C8 C9 C10 C14 . . . . 3.0(6) ?
    Al1 O4 C11 C10 . . . . -8.6(5) ?
    Al1 O4 C11 C12 . . . . 175.7(2) ?
    C9 C10 C11 O4 . . . . -5.3(6) ?
    C14 C10 C11 O4 . . . . -177.4(3) ?
    C9 C10 C11 C12 . . . . 170.8(3) ?
    C14 C10 C11 C12 . . . . -1.3(4) ?
    O4 C11 C12 C13 . . . . -166.0(3) ?
    C10 C11 C12 C13 . . . . 17.6(4) ?
    C11 C12 C13 C14 . . . . -26.3(5) ?
    C11 C10 C14 C13 . . . . -15.1(4) ?
    C9 C10 C14 C13 . . . . 173.2(4) ?
    C12 C13 C14 C10 . . . . 25.4(5) ?
    Al1 O5 C16 C17 . . . . 5.4(5) ?
    Al1 O5 C16 C15 . . . . -174.2(3) ?
    O5 C16 C17 C18 . . . . -4.6(5) ?
    C15 C16 C17 C18 . . . . 175.0(3) ?
    O5 C16 C17 C21 . . . . 177.1(3) ?
    C15 C16 C17 C21 . . . . -3.3(6) ?
    Al1 O6 C18 C17 . . . . 2.0(5) ?
    Al1 O6 C18 C19 . . . . -179.4(3) ?
    C16 C17 C18 O6 . . . . 0.8(5) ?
    C21 C17 C18 O6 . . . . 179.3(3) ?
    C16 C17 C18 C19 . . . . -177.9(3) ?
    C21 C17 C18 C19 . . . . 0.6(4) ?
    O6 C18 C19 C20 . . . . 176.1(4) ?
    C17 C18 C19 C20 . . . . -5.1(5) ?
    C18 C19 C20 C21 . . . . 7.8(6) ?
    C19 C20 C21 C17 . . . . -7.5(6) ?
    C16 C17 C21 C20 . . . . -177.1(5) ?
    C18 C17 C21 C20 . . . . 4.4(5) ?
loop_
    _geom_hbond_atom_site_label_D
    _geom_hbond_atom_site_label_H
    _geom_hbond_atom_site_label_A
    _geom_hbond_site_symmetry_A
    _geom_hbond_distance_DH
    _geom_hbond_distance_HA
    _geom_hbond_distance_DA
    _geom_hbond_angle_DHA
    C12 H12B O6 1_455 0.97 2.54 3.427(4) 153
_iucr_refine_instructions_details
;
TITL I in P 21/c
CELL  0.71073   8.1785  15.7494  15.6615   90.000   94.039   90.000
ZERR     4.00   0.0003   0.0006   0.0005    0.000    0.002    0.000
LATT   1
SYMM  - X, 1/2 + Y, 1/2 - Z
SFAC  C    H    AL   O
UNIT  84   108  4    24
MERG   2
FMAP   2
PLAN   20
OMIT     0   2   0
ACTA
BOND   $H
CONF
EQIV $1 -1+x, y, z
HTAB C12 O6_$1
L.S.  10
SIZE 0.25 0.15 0.08
WGHT    0.117500    1.049500
FVAR       0.64334
MOLE    1
AL1   3    0.140391    0.170925    0.836129    11.00000    0.04450    0.05180 =
         0.06345    0.00081    0.00495    0.00212
O1    4    0.110758    0.052604    0.851247    11.00000    0.05900    0.05090 =
         0.08427   -0.00627   -0.00073    0.00130
O2    4    0.237726    0.182247    0.948072    11.00000    0.06472    0.05056 =
         0.06345    0.00035    0.00281   -0.00027
O3    4    0.171067    0.289034    0.822728    11.00000    0.05069    0.05769 =
         0.08711    0.01153    0.00494   -0.00479
O4    4   -0.071249    0.187332    0.874035    11.00000    0.04992    0.05303 =
         0.08256    0.00202    0.01345   -0.00043
O5    4    0.042816    0.163576    0.723684    11.00000    0.05015    0.08592 =
         0.06723    0.00170   -0.00064    0.00218
O6    4    0.351147    0.151363    0.797977    11.00000    0.04532    0.08300 =
         0.06474   -0.00472    0.00570    0.00848
C1    1    0.127099   -0.088058    0.905611    11.00000    0.07016    0.05084 =
         0.11375   -0.00228    0.00675   -0.00673
AFIX 137
H1A   2    0.011083   -0.096899    0.896237    11.00000   -1.50000
H1B   2    0.166948   -0.116790    0.956992    11.00000   -1.50000
H1C   2    0.181221   -0.110162    0.857919    11.00000   -1.50000
AFIX   0
C2    1    0.161634    0.005441    0.914517    11.00000    0.04383    0.04760 =
         0.09483    0.00025    0.01676    0.00281
C3    1    0.245487    0.036733    0.988358    11.00000    0.04844    0.05175 =
         0.07833    0.00751    0.01078    0.00436
C4    1    0.276344    0.122243    1.000161    11.00000    0.04899    0.05914 =
         0.06019    0.00308    0.00983    0.00363
C5    1    0.362687    0.139340    1.086086    11.00000    0.07208    0.07661 =
         0.06689    0.00004   -0.00436   -0.00147
AFIX  23
H5A   2    0.292027    0.170646    1.122089    11.00000   -1.20000
H5B   2    0.461519    0.172191    1.080012    11.00000   -1.20000
AFIX   0
C6    1    0.404112    0.053932    1.124282    11.00000    0.09262    0.08771 =
         0.08751    0.00638   -0.00502    0.01003
AFIX  23
H6A   2    0.371217    0.050964    1.182515    11.00000   -1.20000
H6B   2    0.521180    0.043749    1.125074    11.00000   -1.20000
AFIX   0
C7    1    0.309737   -0.012535    1.067515    11.00000    0.06885    0.07850 =
         0.10126    0.02554    0.00912    0.00391
AFIX  23
H7A   2    0.381963   -0.058056    1.052143    11.00000   -1.20000
H7B   2    0.220020   -0.036565    1.096894    11.00000   -1.20000
AFIX   0
C8    1    0.126056    0.437387    0.814703    11.00000    0.08356    0.05799 =
         0.14617    0.02206   -0.00428   -0.01243
AFIX 137
H8A   2    0.240586    0.439857    0.832768    11.00000   -1.50000
H8B   2    0.066471    0.475509    0.848902    11.00000   -1.50000
H8C   2    0.110535    0.453633    0.755609    11.00000   -1.50000
AFIX   0
C9    1    0.064606    0.348791    0.825351    11.00000    0.06343    0.05197 =
         0.06862    0.00594   -0.00404   -0.00113
C10   1   -0.097514    0.334327    0.841469    11.00000    0.06189    0.05626 =
         0.06537    0.00129    0.00259    0.00768
C11   1   -0.152640    0.256467    0.867252    11.00000    0.04694    0.05610 =
         0.05982   -0.00588    0.00161    0.00297
C12   1   -0.325297    0.262344    0.893698    11.00000    0.05023    0.08050 =
         0.08260   -0.00656    0.01122    0.00363
AFIX  23
H12A  2   -0.327405    0.263542    0.955534    11.00000   -1.20000
H12B  2   -0.390844    0.214920    0.871391    11.00000   -1.20000
AFIX   0
C13   1   -0.386570    0.345313    0.854472    11.00000    0.06749    0.10232 =
         0.12440    0.00820    0.01173    0.02254
AFIX  23
H13A  2   -0.461749    0.372805    0.890924    11.00000   -1.20000
H13B  2   -0.442666    0.335627    0.798675    11.00000   -1.20000
AFIX   0
C14   1   -0.232296    0.400586    0.846383    11.00000    0.08747    0.07407 =
         0.10454    0.00537    0.01006    0.02828
AFIX  23
H14A  2   -0.242342    0.435235    0.795077    11.00000   -1.20000
H14B  2   -0.212038    0.437087    0.895886    11.00000   -1.20000
AFIX   0
C15   1    0.000537    0.158009    0.572014    11.00000    0.10352    0.12187 =
         0.07726    0.01039   -0.01302   -0.01582
AFIX 137
H15A  2   -0.109928    0.144450    0.584085    11.00000   -1.50000
H15B  2    0.037569    0.118444    0.530924    11.00000   -1.50000
H15C  2    0.004144    0.214518    0.549245    11.00000   -1.50000
AFIX   0
C16   1    0.111021    0.152651    0.653958    11.00000    0.06898    0.05900 =
         0.06836    0.00287    0.00072   -0.00969
C17   1    0.275683    0.137138    0.649083    11.00000    0.07146    0.05590 =
         0.06486   -0.00003    0.01261   -0.00399
C18   1    0.385888    0.137777    0.720775    11.00000    0.05608    0.05048 =
         0.07535    0.00191    0.01575    0.00217
C19   1    0.556850    0.122307    0.698215    11.00000    0.07056    0.08914 =
         0.11393   -0.00035    0.03030    0.01184
AFIX  23
H19A  2    0.604960    0.074298    0.729602    11.00000   -1.20000
H19B  2    0.625022    0.171985    0.709626    11.00000   -1.20000
AFIX   0
C20   1    0.534604    0.103060    0.599761    11.00000    0.10809    0.22320 =
         0.11139    0.00388    0.04021    0.04520
AFIX  23
H20A  2    0.607707    0.138741    0.569306    11.00000   -1.20000
H20B  2    0.561956    0.044218    0.589294    11.00000   -1.20000
AFIX   0
C21   1    0.359865    0.119990    0.567911    11.00000    0.09653    0.08013 =
         0.06384   -0.00131    0.01907    0.00356
AFIX  23
H21A  2    0.312288    0.071102    0.537792    11.00000   -1.20000
H21B  2    0.352501    0.168802    0.530067    11.00000   -1.20000
HKLF    4
REM  k1904 in P 21/c
REM R1 =  0.0715 for   3007 Fo > 4sig(Fo)  and  0.1070 for all   4523 data
REM    256 parameters refined using      0 restraints
END
WGHT      0.1174      1.0509
REM Highest difference peak  0.561,  deepest hole -0.267,  1-sigma level  0.051
Q1    1   0.1881  0.1083  0.5186  11.00000  0.05    0.56
Q2    1   0.2628 -0.0587  1.0187  11.00000  0.05    0.48
Q3    1   0.2032 -0.1299  0.9624  11.00000  0.05    0.40
Q4    1   0.6328  0.1240  0.7591  11.00000  0.05    0.29
Q5    1   0.0200  0.4832  0.7917  11.00000  0.05    0.22
Q6    1  -0.1062  0.4327  0.8595  11.00000  0.05    0.20
Q7    1   0.0633 -0.1002  0.8538  11.00000  0.05    0.19
Q8    1   0.5132  0.0675  0.6979  11.00000  0.05    0.18
Q9    1   0.0748  0.4866  0.8820  11.00000  0.05    0.17
Q10   1   0.2770  0.0761  0.9841  11.00000  0.05    0.16
Q11   1   0.6446  0.0844  0.5622  11.00000  0.05    0.16
Q12   1   0.0892 -0.1194  0.9741  11.00000  0.05    0.15
Q13   1   0.2838  0.1303  0.6308  11.00000  0.05    0.15
Q14   1   0.2548  0.0490  1.1412  11.00000  0.05    0.15
Q15   1   0.2384  0.4381  0.7959  11.00000  0.05    0.14
Q16   1  -0.1153  0.2071  0.5924  11.00000  0.05    0.14
Q17   1   0.2172  0.0443  1.1531  11.00000  0.05    0.14
Q18   1   0.0568 -0.1090  0.9653  11.00000  0.05    0.14
Q19   1   0.1474  0.0630  0.8229  11.00000  0.05    0.14
Q20   1   0.3103  0.2409  0.8473  11.00000  0.05    0.14
;
data_global
_journal_date_recd_electronic     2012-04-30
_journal_date_accepted     2012-05-14
_journal_name_full     'Acta Crystallographica, Section E'
_journal_year     2012
_journal_volume     68
_journal_issue      6
_journal_page_first     m781
_journal_page_last     m781
_journal_paper_category     QM
_journal_paper_doi     10.1107/S1600536812021848
_journal_coeditor_code     FJ2551
_publ_contact_author_name     'Perdih, Franc'
_publ_contact_author_address
;
Faculty of Chemistry and Chemical Technology
University of Ljubljana
A\<sker\<ceva 5, P. O. Box 537
SI-1000 Ljubljana
Slovenia
;
_publ_contact_author_email     franc.perdih@fkkt.uni-lj.si
_publ_contact_author_fax      38612419220
_publ_contact_author_phone      38612419148
_publ_section_title
;
Tris(2-acetylcyclopentan-1-onato-\k^2^<i>O</i>,<i>O</i>')aluminium
;
loop_
    _publ_author_name
    _publ_author_footnote
    _publ_author_address
    'Perdih, Franc' .
;
Faculty of Chemistry and Chemical Technology
University of Ljubljana
A\<sker\<ceva 5, P. O. Box 537
SI-1000 Ljubljana
Slovenia
and
CO EN--FIST
Dunajska 156
SI-1000 Ljubljana
Slovenia
;
