# Supplementary material for: Tris(2-acetyl­cyclo­pentan-1-onato-κ2 O,O′)aluminium
Source: Acta Crystallogr Sect E Struct Rep Online. 2012 May 19;68(Pt 6):m781. doi: 10.1107/S1600536812021848 (PMC3379111; doi:10.1107/S1600536812021848)
Supplement: Supplementary file 2 [file e-68-0m781-Isup2.hkl]

#
# h,k,l, Fc-squared, Fo-squared, sigma(Fo-squared) and status flag
#
data_I
_shelx_title ' k1904 in P 21/c'
_shelx_refln_list_code          4
_shelx_F_calc_maximum      122.96
_exptl_crystal_F_000       856.00
_reflns_d_resolution_high  0.7721
 
loop_
 _symmetry_equiv_pos_as_xyz
 'x, y, z'
 '-x, y+1/2, -z+1/2'
 '-x, -y, -z'
 'x, -y-1/2, z-1/2'
 
_cell_length_a     8.1785
_cell_length_b    15.7494
_cell_length_c    15.6615
_cell_angle_alpha  90.000
_cell_angle_beta   94.039
_cell_angle_gamma  90.000
 
_shelx_F_squared_multiplier     1.000
 
loop_
 _refln_index_h
 _refln_index_k
 _refln_index_l
 _refln_F_squared_calc
 _refln_F_squared_meas
 _refln_F_squared_sigma
 _refln_observed_status
   3   0   0       30.72       47.60      4.59 o
   4   0   0     7086.07     6514.90    106.79 o
   5   0   0      336.52      392.14      9.91 o
   6   0   0        1.81        5.07      5.32 o
   7   0   0       96.07      114.04      7.49 o
   8   0   0      193.99      235.09     10.63 o
   9   0   0       20.52       13.77      6.04 o
  10   0   0      112.18      125.40     11.84 o
   3   1   0      147.88      201.72      4.11 o
   4   1   0       48.44       43.34      5.92 o
   5   1   0      432.39      415.21      7.82 o
   6   1   0       20.80       22.86      3.84 o
   7   1   0       20.15       21.38      5.19 o
   8   1   0      111.07      113.90      5.11 o
   9   1   0      170.59      153.64      5.67 o
  10   1   0        0.01       -4.96      4.96 o
   2   2   0      229.88      284.57      6.98 o
   3   2   0      210.83      250.04      8.34 o
   4   2   0      244.00      357.13     13.89 o
   5   2   0       33.46       20.50      3.75 o
   6   2   0      149.95      143.58      8.58 o
   7   2   0        5.32        7.05      8.21 o
   8   2   0       12.30       10.19      4.35 o
   9   2   0       16.83       14.08     13.53 o
  10   2   0       19.95       14.25      8.46 o
   2   3   0      376.29      271.42      5.42 o
   3   3   0      931.96      778.58     10.69 o
   4   3   0     2468.47     2254.68     27.81 o
   5   3   0      206.52      233.11      4.58 o
   6   3   0        2.95        6.19      2.90 o
   7   3   0       70.47       71.38      3.60 o
   8   3   0        1.32       -2.73      3.36 o
   9   3   0        1.54       -2.90      5.80 o
  10   3   0        0.14        1.45      5.80 o
   1   4   0      676.74      636.32     29.84 o
   2   4   0     1725.24     1201.33     16.03 o
   3   4   0     1781.79     1861.60     23.25 o
   4   4   0      118.06      138.56      3.60 o
   5   4   0        0.22       10.17      2.84 o
   6   4   0      303.79      332.63      6.68 o
   7   4   0       24.64       28.61     18.73 o
   8   4   0      136.57      141.43      6.40 o
   9   4   0        0.00       -1.66      8.46 o
  10   4   0        1.87        6.16      4.95 o
   1   5   0     5336.53     5001.57     73.45 o
   2   5   0      498.52      579.74     10.87 o
   3   5   0       92.35      101.68      4.23 o
   4   5   0      854.25      857.70     11.82 o
   5   5   0      543.92      528.42      8.59 o
   6   5   0        7.10       11.60      3.38 o
   7   5   0      121.19       95.44      4.11 o
   8   5   0       51.97       51.46      3.87 o
   9   5   0      105.94      114.97      5.32 o
  10   5   0        2.29        6.79      5.55 o
   0   6   0    12259.34    10823.85    198.37 o
   1   6   0     2295.21     2236.51     26.53 o
   2   6   0      242.46      332.36      5.22 o
   3   6   0      592.78      601.43     10.75 o
   4   6   0      297.37      271.21      4.82 o
   5   6   0        3.01        2.66      3.38 o
   6   6   0       12.74       21.26      3.14 o
   7   6   0        3.09       -2.42      2.90 o
   8   6   0       17.10       17.64      3.38 o
   9   6   0       26.42       23.44      3.87 o
  10   6   0       20.88       11.36      7.55 o
   1   7   0     5583.40     5399.01    128.30 o
   2   7   0     2646.84     2580.35     32.98 o
   3   7   0       57.10       57.06      2.32 o
   4   7   0      629.74      622.96      8.31 o
   5   7   0      162.10      143.71      4.08 o
   6   7   0      164.79      142.51      4.34 o
   7   7   0        0.47        3.38      2.90 o
   8   7   0       11.10       17.88      3.38 o
   9   7   0      160.53      172.94     24.28 o
   0   8   0      244.67      197.40      6.52 o
   1   8   0     3672.83     3861.00     48.08 o
   2   8   0      333.65      395.37      5.46 o
   3   8   0     1241.83     1264.10     16.88 o
   4   8   0       84.13       87.90      2.63 o
   5   8   0       38.78       36.68      2.46 o
   6   8   0      177.13      182.02      7.61 o
   7   8   0        2.58        2.66      2.90 o
   8   8   0       26.27       23.20      3.14 o
   9   8   0       12.24       11.19      2.99 o
   1   9   0      336.83      397.94      6.52 o
   2   9   0       19.36       21.96      2.30 o
   3   9   0      285.47      350.12      8.58 o
   4   9   0      527.95      588.32     21.75 o
   5   9   0      102.89      133.89      3.32 o
   6   9   0       69.50       54.94      4.47 o
   7   9   0       77.54       76.50      3.21 o
   8   9   0       15.79       20.88      8.82 o
   9   9   0        0.44       -3.94     22.11 o
   0  10   0     2116.58     1921.32     32.62 o
   1  10   0       12.19       16.67      2.66 o
   2  10   0      183.12      168.33      7.13 o
   3  10   0      350.96      336.31      7.25 o
   4  10   0      561.36      533.21     14.38 o
   5  10   0       35.95       23.16      1.73 o
   6  10   0       20.23       19.53      4.11 o
   7  10   0        1.07       -1.58      4.83 o
   8  10   0       55.79       48.78      3.02 o
   9  10   0        4.08       11.85      5.20 o
   1  11   0       47.29       51.71      3.14 o
   2  11   0      134.32      144.24      3.87 o
   3  11   0      474.37      506.30      9.83 o
   4  11   0       86.69       91.33      3.62 o
   5  11   0        5.69       -0.56      3.99 o
   6  11   0       18.47       19.43      2.52 o
   7  11   0        1.30       -1.67      5.07 o
   8  11   0        2.64       -3.24      4.17 o
   0  12   0      351.27      297.91      7.97 o
   1  12   0      772.14      753.60     12.56 o
   2  12   0       39.51       63.79      3.14 o
   3  12   0      161.94      165.79      6.89 o
   4  12   0      228.22      219.85      5.05 o
   5  12   0       25.91       30.41      2.72 o
   6  12   0       78.98       84.75      3.99 o
   7  12   0       15.49       21.14      3.48 o
   8  12   0        2.06        1.97      7.37 o
   1  13   0      329.49      317.48      6.77 o
   2  13   0       18.78       20.05      2.90 o
   3  13   0       50.73       49.05      3.62 o
   4  13   0       52.73       49.23      3.40 o
   5  13   0        5.06        8.11      8.21 o
   6  13   0        0.17        0.32      5.19 o
   7  13   0        6.83        5.75      3.62 o
   8  13   0        2.30       -2.39     12.08 o
   0  14   0       18.85       21.75      4.11 o
   1  14   0       59.24       62.34      3.62 o
   2  14   0       16.57       11.84      2.66 o
   3  14   0       57.44       61.37      4.11 o
   4  14   0       45.81       41.07      4.95 o
   5  14   0       11.95       12.21      4.95 o
   6  14   0       22.42       16.58      3.37 o
   7  14   0        2.07        5.42      4.01 o
   1  15   0       13.52       12.32      2.66 o
   2  15   0        0.84       -2.90      2.90 o
   3  15   0       38.13       27.30      3.62 o
   4  15   0        1.37       10.20      9.54 o
   5  15   0        0.00       -1.66      2.84 o
   6  15   0       21.58       30.93      4.06 o
   7  15   0       34.59       28.85      3.99 o
   0  16   0       14.25       18.12      3.87 o
   1  16   0       12.00       10.87      2.90 o
   2  16   0       10.35       21.02      3.14 o
   3  16   0        0.33        5.32      3.62 o
   4  16   0        0.35       -2.06      3.26 o
   5  16   0        2.70        1.61      8.34 o
   6  16   0        0.03        6.43      3.87 o
   1  17   0        3.99        0.24      2.66 o
   2  17   0       78.24       65.24      3.62 o
   3  17   0       42.17       44.70      4.35 o
   4  17   0        4.99       -0.08      3.46 o
   5  17   0        1.98       -2.73      3.88 o
   0  18   0       21.75       15.95      4.35 o
   1  18   0       35.02       37.69      3.62 o
   2  18   0        2.69        5.80      2.90 o
   3  18   0       35.94       21.50      4.35 o
   4  18   0       18.57       22.79      4.71 o
   1  19   0       14.32       17.15      3.87 o
   2  19   0       63.05       62.58      5.32 o
   3  19   0        1.71       13.53      5.07 o
   0  20   0        1.18       11.36      5.80 o
   1  20   0        2.37        1.93      4.59 o
   2  20   0        3.60        2.90      5.07 o
 -10   1   1       24.01       25.49      4.29 o
  -9   1   1       75.33       81.11      4.68 o
  -8   1   1        5.84        4.04      7.49 o
  -7   1   1      253.94      284.71      6.54 o
  -6   1   1        0.04       11.58      4.59 o
  -5   1   1      103.10      101.55      5.56 o
  -4   1   1      469.77      426.98      7.15 o
  -3   1   1      159.81      196.56      4.72 o
   2   1   1      451.86      478.64     18.36 o
   3   1   1      145.53       76.05      2.84 o
   4   1   1        9.14       25.11      2.63 o
   5   1   1      761.15      794.88     11.70 o
   6   1   1       10.55       17.58      3.33 o
   7   1   1        3.74        1.65      3.38 o
   8   1   1       35.79       31.56      3.65 o
   9   1   1       35.66       39.09      4.77 o
  10   1   1        0.90        4.93      7.85 o
 -10   2   1       16.87        9.92      4.35 o
  -9   2   1       49.31       55.28      3.95 o
  -8   2   1       27.73       32.42      3.60 o
  -7   2   1        3.11       10.85      5.44 o
  -6   2   1        4.60        1.97      5.07 o
  -5   2   1       22.29       22.04      2.81 o
  -4   2   1     1440.76     1384.79     22.23 o
  -3   2   1       12.34       25.30     11.72 o
  -2   2   1      115.89      182.22     18.12 o
   2   2   1     4622.64     4483.04     78.04 o
   3   2   1     1712.40     1805.95     22.74 o
   4   2   1       86.16       55.75      2.92 o
   5   2   1      137.40      111.51      4.08 o
   6   2   1      144.98      164.51      4.60 o
   7   2   1      206.58      189.51      5.67 o
   8   2   1       28.43       14.24      3.36 o
   9   2   1       27.40       37.07      4.45 o
  10   2   1       40.96       39.87      6.52 o
 -10   3   1       65.23       68.31      5.47 o
  -9   3   1      112.31      110.27      4.94 o
  -8   3   1        2.35        5.10      3.19 o
  -7   3   1       55.40       42.44      6.40 o
  -6   3   1        0.08        4.41      7.25 o
  -5   3   1      293.74      271.21      5.56 o
  -4   3   1      134.14      173.67      7.85 o
  -3   3   1     1000.16      761.72     10.75 o
  -2   3   1        4.95       -2.90      2.90 o
   2   3   1     1600.68     1237.79     22.23 o
   3   3   1       41.51       36.26      2.54 o
   4   3   1      339.87      395.86      6.34 o
   5   3   1      678.63      560.50      8.65 o
   6   3   1       27.28       37.02     10.03 o
   7   3   1      139.83      141.11      4.46 o
   8   3   1       76.06       66.95      6.77 o
   9   3   1      112.56      100.24      4.87 o
  10   3   1        3.77       -2.42      5.07 o
 -10   4   1        3.19        9.42      4.52 o
  -9   4   1       20.77       33.99      3.67 o
  -8   4   1       78.76       80.34      4.15 o
  -7   4   1        8.97      -14.59     18.00 o
  -6   4   1       70.62       77.36      5.68 o
  -5   4   1      394.79      410.25      7.35 o
  -4   4   1      239.80      237.02      5.07 o
  -3   4   1       10.80       18.61      1.96 o
  -2   4   1       53.41       42.11      1.96 o
  -1   4   1     3299.51     3220.02     59.32 o
   1   4   1      400.65      345.43     20.90 o
   2   4   1      169.99      206.61      4.59 o
   3   4   1      456.68      481.07      7.12 o
   4   4   1        8.19        6.46      2.29 o
   5   4   1      459.43      473.11      8.11 o
   6   4   1       65.52       55.90      5.07 o
   7   4   1       31.96       45.42      9.79 o
   8   4   1       31.04       25.50      8.09 o
   9   4   1       27.38       27.21      3.81 o
  10   4   1       82.38       94.71     10.87 o
 -10   5   1       46.93       60.44      9.91 o
  -9   5   1       30.21       24.57      3.73 o
  -8   5   1        5.66        2.66      3.14 o
  -7   5   1       17.27       15.46      3.14 o
  -6   5   1       54.80       66.93      3.62 o
  -5   5   1       12.56       24.89      2.90 o
  -4   5   1      371.11      332.69      5.93 o
  -3   5   1      646.05      584.01      8.13 o
  -2   5   1      365.55      326.30      5.36 o
  -1   5   1        0.01        7.49      2.90 o
   0   5   1     3274.01     2857.03     47.99 o
   1   5   1      542.58      532.97      7.26 o
   2   5   1      264.45      341.01      5.36 o
   3   5   1       70.13       70.63      2.42 o
   4   5   1        1.40       -2.08      2.08 o
   5   5   1       19.87       25.00      2.65 o
   6   5   1      200.85      193.53      5.07 o
   7   5   1        9.30        2.90      3.14 o
   8   5   1       12.87       14.01      3.14 o
   9   5   1       29.59       31.13      9.79 o
  10   5   1        0.00        3.38      8.21 o
 -10   6   1       15.37       16.60      7.61 o
  -9   6   1       13.88        9.95      3.27 o
  -8   6   1        0.24        2.11      3.00 o
  -7   6   1      176.19      158.98      4.83 o
  -6   6   1       86.73       95.68      4.11 o
  -5   6   1      136.80      160.18      4.27 o
  -4   6   1       17.20       11.23      3.75 o
  -3   6   1       25.97       43.46      1.65 o
  -2   6   1      331.00      484.20      7.57 o
  -1   6   1     2537.28     2775.35     35.15 o
   0   6   1     1381.60     1389.52     17.00 o
   1   6   1      459.09      326.71     11.36 o
   2   6   1       34.85       32.77      4.11 o
   3   6   1       30.63       53.20      5.56 o
   4   6   1      112.66      139.62      5.32 o
   5   6   1      119.99      126.86      7.13 o
   6   6   1       88.63      108.00      4.11 o
   7   6   1        1.94        1.21      2.66 o
   8   6   1        4.86        7.01      3.14 o
   9   6   1        3.85        5.92      3.53 o
  10   6   1       10.85       13.44     10.15 o
  -9   7   1       37.40       35.07     16.55 o
  -8   7   1       76.67       65.58     13.53 o
  -7   7   1       25.15       20.20      9.30 o
  -6   7   1      178.00      191.12      5.07 o
  -5   7   1      282.15      284.50      5.92 o
  -4   7   1       22.37       28.29      2.30 o
  -3   7   1      754.89      750.74     10.25 o
  -2   7   1     1420.90     1465.79     19.47 o
  -1   7   1     3355.63     3542.87     44.31 o
   0   7   1       37.67       40.35      2.42 o
   1   7   1      947.12      993.14     21.62 o
   2   7   1      918.22      936.81     12.93 o
   3   7   1      122.70       85.18      4.59 o
   4   7   1       27.00       42.32      2.23 o
   5   7   1      218.66      179.25     11.72 o
   6   7   1      492.72      484.34      8.78 o
   7   7   1        6.68        3.87      2.66 o
   8   7   1        9.05        7.49      2.90 o
   9   7   1        3.22        0.00      2.66 o
  -9   8   1       20.62       25.57      5.44 o
  -8   8   1       36.55       46.26      3.05 o
  -7   8   1        3.75        3.76      2.09 o
  -6   8   1      161.18      157.36      3.95 o
  -5   8   1      160.95      176.87     12.93 o
  -4   8   1      758.45      783.13     10.70 o
  -3   8   1       11.89       30.58      4.71 o
  -2   8   1      117.47      105.97      5.19 o
  -1   8   1     3172.72     2920.83     37.81 o
   0   8   1     4331.26     4244.69     53.40 o
   1   8   1       37.71       48.76      2.37 o
   2   8   1     1181.43     1322.44     16.53 o
   3   8   1      538.80      504.57      7.67 o
   4   8   1       11.56       37.10      5.07 o
   5   8   1      159.30      160.89      7.61 o
   6   8   1      179.40      154.21      4.12 o
   7   8   1      207.27      219.87      5.56 o
   8   8   1       14.74       15.95      2.42 o
   9   8   1       16.73        9.47     14.62 o
  -9   9   1        1.64        5.43      6.28 o
  -8   9   1        4.76        2.61     10.99 o
  -7   9   1        0.37        0.87      2.66 o
  -6   9   1       45.61       40.68      1.86 o
  -5   9   1      114.49      131.09      3.80 o
  -4   9   1        4.52        2.86      2.37 o
  -3   9   1      900.40     1071.63     18.97 o
  -2   9   1     1098.41     1197.15     22.47 o
  -1   9   1      982.67     1001.73     13.77 o
   0   9   1      490.97      503.28      7.97 o
   1   9   1      250.79      231.02      4.13 o
   2   9   1      227.31      167.77      8.70 o
   3   9   1       86.79      117.67      3.25 o
   4   9   1       81.29       56.55      2.44 o
   5   9   1       54.34       74.51      3.14 o
   6   9   1       62.02       54.72      7.61 o
   7   9   1        2.74        7.17      6.40 o
   8   9   1       22.21       23.05     15.83 o
   9   9   1       41.29       36.10      4.51 o
  -9  10   1        1.04        2.63      5.68 o
  -8  10   1        3.05        3.82      1.91 o
  -7  10   1        0.66        2.74      3.14 o
  -6  10   1       66.37       73.63      7.37 o
  -5  10   1       65.75       59.57      5.32 o
  -4  10   1      187.86      163.40      3.89 o
  -3  10   1      109.47      105.51      6.89 o
  -2  10   1        6.29       25.89      2.30 o
  -1  10   1     1097.54     1218.22     18.12 o
   0  10   1      235.11      244.76      5.07 o
   1  10   1      356.29      344.78      6.04 o
   2  10   1       33.80       40.16      2.37 o
   3  10   1       55.35       77.68      3.06 o
   4  10   1        6.46       19.73      4.35 o
   5  10   1       22.98       15.98      2.57 o
   6  10   1       70.72       73.82      4.95 o
   7  10   1        7.71        6.90      2.90 o
   8  10   1        0.05       -5.76     11.60 o
   9  10   1        7.51        1.32      4.53 o
  -8  11   1       23.66       19.38      4.95 o
  -7  11   1        4.40       11.01      3.16 o
  -6  11   1       56.13       61.39      2.92 o
  -5  11   1        0.24       -2.30      2.30 o
  -4  11   1       63.82       65.05      3.06 o
  -3  11   1       84.42       69.62      8.58 o
  -2  11   1      580.73      591.47      9.66 o
  -1  11   1       84.58      120.32      3.87 o
   0  11   1      631.02      609.11      9.18 o
   1  11   1      426.42      432.73      7.49 o
   2  11   1      172.64      170.60      7.97 o
   3  11   1       73.56       83.27      3.16 o
   4  11   1      457.80      494.51      8.46 o
   5  11   1       38.67       29.17      2.19 o
   6  11   1        6.92        4.61      2.40 o
   7  11   1       27.73       14.50      2.78 o
   8  11   1        3.57        0.77      8.82 o
  -8  12   1        5.34        6.70      7.49 o
  -7  12   1        7.65        9.86      4.11 o
  -6  12   1        0.38       -0.75      2.57 o
  -5  12   1       34.77       32.34      2.72 o
  -4  12   1      115.17      111.70      4.95 o
  -3  12   1      347.91      422.10      9.18 o
  -2  12   1      140.00      119.84      3.87 o
  -1  12   1      119.23      122.98      3.87 o
   0  12   1       73.10       69.58      3.38 o
   1  12   1       11.33       11.84      2.66 o
   2  12   1       35.07       39.87      2.90 o
   3  12   1       51.47       59.28      4.59 o
   4  12   1       31.18       18.57      3.22 o
   5  12   1       64.33       61.33      2.32 o
   6  12   1        4.87        9.02      2.90 o
   7  12   1        6.07        7.62      3.87 o
   8  12   1       24.10       26.67      6.40 o
  -8  13   1        1.17       -0.24      4.60 o
  -7  13   1        2.49        3.46      5.32 o
  -6  13   1       84.76       95.61      3.65 o
  -5  13   1       45.06       36.51      3.25 o
  -4  13   1       74.40       78.09      4.11 o
  -3  13   1      197.37      184.59      5.56 o
  -2  13   1        0.12        1.93      2.42 o
  -1  13   1      327.33      326.66      6.77 o
   0  13   1      235.05      238.47      5.32 o
   1  13   1        2.06       11.60      2.90 o
   2  13   1       31.31       25.13      2.90 o
   3  13   1       62.22       70.71      5.92 o
   4  13   1       42.62       40.97      3.53 o
   5  13   1        1.81        2.72      2.66 o
   6  13   1       56.35       69.96      3.89 o
   7  13   1        7.15        0.95      3.84 o
   8  13   1        0.29        3.94      5.16 o
  -7  14   1       27.59       24.25      4.17 o
  -6  14   1       67.75       81.77      5.32 o
  -5  14   1        9.85        8.54      2.89 o
  -4  14   1       13.52       13.62      8.21 o
  -3  14   1        1.01        0.00      3.62 o
  -2  14   1        1.92       -2.42      2.42 o
  -1  14   1        4.98       -2.42      2.42 o
   0  14   1        8.94        7.49      2.66 o
   1  14   1        0.40        2.17      2.90 o
   2  14   1       12.69       17.40      2.90 o
   3  14   1       20.94       26.82      3.62 o
   4  14   1        1.45        2.24      3.14 o
   5  14   1       52.21       47.12      3.37 o
   6  14   1       12.02       13.97      3.08 o
   7  14   1        0.64        3.80      6.89 o
  -7  15   1        2.97        0.81      4.53 o
  -6  15   1        8.64       10.19      8.58 o
  -5  15   1       21.83       12.63      3.11 o
  -4  15   1        2.06        0.96      9.42 o
  -3  15   1      147.93      161.88      6.04 o
  -2  15   1      284.03      264.81      6.52 o
  -1  15   1      108.62      108.97      3.87 o
   0  15   1        0.04       -1.21      2.42 o
   1  15   1      133.66      144.49      4.59 o
   2  15   1      106.70      115.73      4.11 o
   3  15   1        8.83        7.25      3.62 o
   4  15   1        0.28       -1.34      3.51 o
   5  15   1       10.85        7.38      2.77 o
   6  15   1       16.26       11.30      4.23 o
   7  15   1        3.30       -3.35      4.03 o
  -6  16   1        5.68        4.24      3.42 o
  -5  16   1        1.36        2.22      3.22 o
  -4  16   1        9.67       13.25      3.44 o
  -3  16   1       55.00       37.45      4.59 o
  -2  16   1       84.62       87.71      3.62 o
  -1  16   1      455.20      436.36      9.42 o
   0  16   1       20.55       15.46      2.66 o
   1  16   1        7.99        4.59      2.66 o
   2  16   1       25.22       29.48      3.14 o
   3  16   1       64.81       63.06      4.59 o
   4  16   1       19.14       25.37      4.35 o
   5  16   1        0.86       -3.30      3.30 o
   6  16   1       50.77       59.03      4.99 o
  -5  17   1       11.97        8.79      4.02 o
  -4  17   1        2.58        3.75      3.76 o
  -3  17   1       18.10       20.78      4.11 o
  -2  17   1      107.77       87.95      3.87 o
  -1  17   1        0.13        3.38      2.90 o
   0  17   1       43.46       46.39      3.38 o
   1  17   1       70.76       60.40      3.62 o
   2  17   1       43.43       41.80      3.38 o
   3  17   1        8.85       10.15      3.87 o
   4  17   1        1.20        0.24      4.35 o
   5  17   1       11.02       17.29      5.80 o
  -4  18   1        3.70        9.41      4.25 o
  -3  18   1        6.74        7.97      4.35 o
  -2  18   1       11.54       12.08      2.66 o
  -1  18   1       28.56       25.61      3.62 o
   0  18   1       30.60       40.35      3.62 o
   1  18   1        2.52       -2.66      2.90 o
   2  18   1       27.12       30.69      3.38 o
   3  18   1        2.59        1.45      4.35 o
   4  18   1        6.56       -0.48      5.07 o
  -3  19   1        8.14       14.01      5.07 o
  -2  19   1        2.54        2.66      4.35 o
  -1  19   1        1.30        7.97      3.14 o
   0  19   1        8.18        7.49      3.38 o
   1  19   1       10.28       10.39      3.38 o
   2  19   1        6.22        6.04      3.38 o
   3  19   1        4.69        3.14      4.83 o
  -2  20   1        7.84        5.32      5.07 o
  -1  20   1        0.00        0.24      4.11 o
   0  20   1        1.34       -0.72      3.62 o
   1  20   1        2.54        2.90      3.87 o
 -10   0   2        1.41       -0.97      5.80 o
  -9   0   2       85.38       78.28      5.56 o
  -8   0   2       13.10       13.53      5.07 o
  -7   0   2       19.43       17.15      6.77 o
  -6   0   2      472.60      451.58     12.81 o
  -5   0   2      502.25      526.48     16.91 o
  -4   0   2    13889.08    14106.67    325.45 o
  -3   0   2      501.19      370.64      9.66 o
   2   0   2     3504.45     2252.33     44.70 o
   3   0   2      700.35      493.62     10.63 o
   4   0   2       18.67       22.23      3.87 o
   5   0   2      651.46      605.49     13.53 o
   6   0   2      912.58      942.54     19.81 o
   7   0   2       18.80       25.85      5.32 o
   8   0   2       38.47       37.21      5.07 o
   9   0   2      144.45      166.47      8.46 o
  10   0   2       28.71       24.16      6.04 o
 -10   1   2       39.30       42.20      4.35 o
  -9   1   2       36.30       39.61      3.35 o
  -8   1   2       36.14       15.63      3.25 o
  -7   1   2      101.12       99.35      6.52 o
  -6   1   2       16.02       29.97      5.44 o
  -5   1   2      198.97      157.00      5.34 o
  -4   1   2     2796.23     2765.28     38.55 o
  -3   1   2     8278.23     7446.13     92.09 o
   2   1   2       29.80       48.44      4.95 o
   3   1   2        7.72        0.61      2.90 o
   4   1   2      780.37      738.38     12.08 o
   5   1   2     1254.65     1245.53     16.74 o
   6   1   2       94.23       98.38      7.13 o
   7   1   2      109.24      106.81      4.23 o
   8   1   2       21.25       20.18      4.06 o
   9   1   2        1.06        5.27      5.38 o
  10   1   2       17.91       22.62      5.04 o
 -10   2   2        5.79        3.84      4.28 o
  -9   2   2        8.25       13.84      3.29 o
  -8   2   2       11.55       15.14      3.26 o
  -7   2   2       32.08       33.43      6.89 o
  -6   2   2      227.27      195.67      4.92 o
  -5   2   2        4.23        5.09     10.75 o
  -4   2   2     1265.89     1430.44     25.97 o
  -3   2   2     3138.75     3124.54     35.36 o
  -2   2   2     3297.86     3332.01    169.98 o
   2   2   2     1091.84      846.44     14.22 o
   3   2   2     1452.38     1442.78     18.73 o
   4   2   2      175.63      175.85      4.22 o
   5   2   2        0.42        1.87      6.64 o
   6   2   2        0.01       -2.79     18.00 o
   7   2   2        1.76       -4.11      4.11 o
   8   2   2       21.20       14.73      4.71 o
   9   2   2       36.12       33.23      3.87 o
  10   2   2       15.23       28.50     18.36 o
 -10   3   2        0.96       -2.19      7.37 o
  -9   3   2       12.19       10.50      5.68 o
  -8   3   2       31.98       42.96      3.19 o
  -7   3   2        7.08        9.09      6.52 o
  -6   3   2      138.36      151.32      4.21 o
  -5   3   2       12.99       10.14      5.44 o
  -4   3   2      110.86       79.78      4.11 o
  -3   3   2      564.66      555.06     16.31 o
  -2   3   2     1073.76      709.86     22.47 o
   1   3   2      454.26      359.76     16.67 o
   2   3   2      191.40      209.12      5.07 o
   3   3   2      718.37      587.77     11.48 o
   4   3   2      449.20      435.24      6.74 o
   5   3   2      139.79       99.76      6.52 o
   6   3   2      167.48      165.81      5.68 o
   7   3   2       88.45       80.09      8.58 o
   8   3   2        1.09        5.74      7.01 o
   9   3   2       11.68       11.49      5.07 o
  10   3   2       16.22       22.95      6.92 o
 -10   4   2        4.51        4.59      4.00 o
  -9   4   2        5.76        8.75      8.58 o
  -8   4   2        1.99        5.86      3.38 o
  -7   4   2       65.30       48.13      7.73 o
  -6   4   2      255.23      250.67      4.75 o
  -5   4   2       30.01       24.76      2.90 o
  -4   4   2      111.09      141.74      6.04 o
  -3   4   2      308.12      359.22      4.95 o
  -2   4   2       13.46       23.25      1.68 o
  -1   4   2      411.85      650.49     12.39 o
   0   4   2     2973.78     2372.12     35.99 o
   1   4   2       46.33       42.73      7.25 o
   2   4   2       58.57       82.92      2.90 o
   3   4   2       13.12       37.67      8.70 o
   4   4   2      147.99      162.61      3.82 o
   5   4   2       45.59       28.73      5.19 o
   6   4   2      114.66      104.32      4.59 o
   7   4   2      174.04      183.01     11.84 o
   8   4   2        0.05        6.44      7.85 o
   9   4   2        0.02       -2.17      3.14 o
  10   4   2       49.34       49.87      7.76 o
 -10   5   2        7.35        6.55      4.14 o
  -9   5   2       76.36       84.66      4.35 o
  -8   5   2        0.45       -0.17      2.66 o
  -7   5   2       34.08       30.81      3.75 o
  -6   5   2      330.48      334.52      7.61 o
  -5   5   2       24.37       36.98      3.22 o
  -4   5   2      211.74      194.27      3.75 o
  -3   5   2      297.19      314.90      4.95 o
  -2   5   2      215.00      228.51      3.84 o
  -1   5   2      249.72      213.67      7.01 o
   0   5   2     1899.73     2113.43     29.86 o
   1   5   2      173.39      202.89      6.28 o
   2   5   2      819.83      793.80     10.50 o
   3   5   2       35.39       58.88      2.59 o
   4   5   2        7.28       11.71      2.90 o
   5   5   2       18.00       18.58      5.32 o
   6   5   2        6.51       16.67      2.66 o
   7   5   2        4.05        6.77      2.66 o
   8   5   2       23.94       20.33      8.34 o
   9   5   2       10.04        6.33      7.01 o
  10   5   2        1.53        8.61      6.97 o
 -10   6   2        0.51       -3.58      7.49 o
  -9   6   2       35.55       34.40      3.26 o
  -8   6   2       87.72       94.73      8.21 o
  -7   6   2       58.62       55.15      8.09 o
  -6   6   2        0.82       10.26      2.58 o
  -5   6   2      833.10      828.91     11.37 o
  -4   6   2     2458.86     2581.51     27.69 o
  -3   6   2      214.49      228.97     10.15 o
  -2   6   2      991.52      871.56     15.70 o
  -1   6   2      924.76      919.16     11.53 o
   0   6   2      789.58      872.02     12.06 o
   1   6   2       63.97       42.12      4.71 o
   2   6   2      557.87      601.48      8.63 o
   3   6   2     1577.52     1820.68     21.25 o
   4   6   2        6.38        8.98      1.83 o
   5   6   2      191.82      199.71      7.73 o
   6   6   2       11.20       14.39      3.26 o
   7   6   2       80.81       78.28      3.38 o
   8   6   2       36.87       46.56      5.68 o
   9   6   2       86.55       97.43      5.00 o
  -9   7   2        4.39        2.12      3.27 o
  -8   7   2        0.00        7.14      2.58 o
  -7   7   2        9.69        4.95      7.61 o
  -6   7   2        0.86        5.84      8.82 o
  -5   7   2       42.58       33.28      2.90 o
  -4   7   2     1335.13     1334.31     31.53 o
  -3   7   2     2505.26     2291.69     27.92 o
  -2   7   2       37.68       30.40      2.65 o
  -1   7   2      597.09      667.92      9.66 o
   0   7   2     5159.53     5617.23     69.06 o
   1   7   2     1810.30     1927.16     24.66 o
   2   7   2      151.90      123.09      3.14 o
   3   7   2        0.27        9.55      3.38 o
   4   7   2      281.19      281.62      5.32 o
   5   7   2      561.08      579.57      9.13 o
   6   7   2      125.88      131.76     10.39 o
   7   7   2       78.86       69.15      4.30 o
   8   7   2      106.78      109.84     11.11 o
   9   7   2        3.78        0.45      5.32 o
  -9   8   2       24.29       39.11     10.51 o
  -8   8   2        6.62        2.59     13.05 o
  -7   8   2        2.23        4.89      5.80 o
  -6   8   2       11.78        9.37      4.11 o
  -5   8   2     1183.43     1349.28     47.72 o
  -4   8   2      237.72      254.97      7.85 o
  -3   8   2      243.98      339.56      9.18 o
  -2   8   2      104.27       62.18      5.44 o
  -1   8   2     4240.97     4513.32     68.14 o
   0   8   2      419.81      415.03      6.62 o
   1   8   2      620.87      606.34      9.15 o
   2   8   2      171.75      181.29      3.53 o
   3   8   2       39.77       28.86      2.54 o
   4   8   2      218.81      188.18      3.65 o
   5   8   2      184.28      204.71      7.13 o
   6   8   2      436.64      455.94      8.12 o
   7   8   2      115.81       98.66      6.64 o
   8   8   2        9.74        5.54      3.24 o
   9   8   2       81.72       84.62      5.23 o
  -9   9   2        7.67        8.43      3.97 o
  -8   9   2        4.23        2.22      7.85 o
  -7   9   2        1.33        4.40      6.64 o
  -6   9   2        4.35       -0.65      4.47 o
  -5   9   2       39.00       38.00      2.67 o
  -4   9   2      189.41      182.56      7.73 o
  -3   9   2        0.68        5.38      2.30 o
  -2   9   2      262.66      279.98      6.52 o
  -1   9   2       78.56       75.50      2.71 o
   0   9   2      359.94      304.51      5.15 o
   1   9   2        5.75        5.40      2.14 o
   2   9   2       69.29       46.59      2.26 o
   3   9   2       21.71       27.67      3.38 o
   4   9   2       16.81       12.50      2.20 o
   5   9   2        7.10       11.17      2.67 o
   6   9   2      181.96      221.79      5.36 o
   7   9   2        0.66        0.63      9.66 o
   8   9   2       18.84       11.44      3.69 o
   9   9   2        0.04       11.31      6.28 o
  -9  10   2        4.84       -4.47      4.78 o
  -8  10   2       22.32       24.81      3.50 o
  -7  10   2       13.68       18.29      3.11 o
  -6  10   2        0.01       -2.80      3.38 o
  -5  10   2       18.36       13.40      2.44 o
  -4  10   2        5.96       16.10      5.44 o
  -3  10   2       48.40       44.85      3.13 o
  -2  10   2      135.15      139.13      5.32 o
  -1  10   2       26.13       33.34      3.02 o
   0  10   2      871.49      985.30     14.01 o
   1  10   2      441.70      474.69     23.32 o
   2  10   2       10.19        4.86      4.47 o
   3  10   2        3.59        6.00      2.47 o
   4  10   2      776.38      796.51     11.01 o
   5  10   2      191.69      169.45      4.16 o
   6  10   2        1.02        7.89      5.80 o
   7  10   2        2.58        3.01      2.91 o
   8  10   2       50.93       47.16      6.52 o
   9  10   2        0.39       -3.60      5.68 o
  -8  11   2        7.70        2.04      3.50 o
  -7  11   2       20.73       24.04      3.42 o
  -6  11   2       17.16       14.24      2.45 o
  -5  11   2       61.81       54.55      2.78 o
  -4  11   2      550.52      553.20      9.05 o
  -3  11   2      176.95      158.30      5.32 o
  -2  11   2        9.54       12.87      2.11 o
  -1  11   2      256.89      333.67      6.28 o
   0  11   2      231.83      267.47      5.32 o
   1  11   2      362.91      401.88     12.68 o
   2  11   2       35.24       22.58      4.47 o
   3  11   2        0.89       14.31      3.50 o
   4  11   2      123.36      116.41      4.83 o
   5  11   2       12.50       11.08      4.11 o
   6  11   2        3.64        4.11      2.59 o
   7  11   2        0.16        2.88      3.99 o
   8  11   2       15.13        7.23      8.46 o
  -8  12   2       52.66       44.94      4.19 o
  -7  12   2        4.25       -0.72      8.46 o
  -6  12   2       27.86       34.98      2.90 o
  -5  12   2      131.71      116.87      3.54 o
  -4  12   2        5.37        1.52      2.72 o
  -3  12   2       15.57       16.20      3.28 o
  -2  12   2        2.45       19.84      2.17 o
  -1  12   2      134.57      161.64      4.11 o
   0  12   2       99.65      108.48      3.62 o
   1  12   2        2.88        2.66      2.90 o
   2  12   2        0.18        2.53      2.66 o
   3  12   2       16.17        9.99      6.28 o
   4  12   2        9.61        8.47      2.30 o
   5  12   2       11.49       12.13      2.20 o
   6  12   2        0.96        6.19      3.02 o
   7  12   2        3.06        2.11      5.32 o
   8  12   2        1.22        1.31     14.74 o
  -8  13   2        0.00        3.27      4.56 o
  -7  13   2        0.87       -4.61     10.87 o
  -6  13   2       13.98       11.36      2.90 o
  -5  13   2        3.05        2.64      3.26 o
  -4  13   2       73.94       93.79      3.88 o
  -3  13   2       14.12       20.58      6.52 o
  -2  13   2       77.56       79.97      3.14 o
  -1  13   2        2.30       15.22      2.66 o
   0  13   2      476.52      519.23      9.18 o
   1  13   2       49.45       55.33      3.38 o
   2  13   2      105.22      128.54      4.35 o
   3  13   2        0.81       -3.62      3.62 o
   4  13   2        0.01       -0.24      2.22 o
   5  13   2        0.19       -1.86      1.86 o
   6  13   2       10.44       12.98      2.38 o
   7  13   2       37.33       38.15      4.28 o
  -7  14   2        1.67       -0.59      9.30 o
  -6  14   2        0.39       -0.59      2.96 o
  -5  14   2        8.89       12.04      2.90 o
  -4  14   2       26.31       18.89      3.10 o
  -3  14   2       44.07       30.44      3.62 o
  -2  14   2        1.39        4.35      2.17 o
  -1  14   2       22.62        5.56      2.66 o
   0  14   2      101.58       87.46      3.62 o
   1  14   2        3.08        0.00      2.42 o
   2  14   2      160.66      128.30      4.11 o
   3  14   2        0.00        3.44      3.18 o
   4  14   2        4.76        8.46      7.73 o
   5  14   2        3.23        1.76      2.72 o
   6  14   2       46.75       44.96      3.83 o
   7  14   2       42.57       43.20      4.64 o
  -7  15   2        3.08        3.40      4.38 o
  -6  15   2        4.45       -1.68      3.44 o
  -5  15   2       13.31       20.00      3.62 o
  -4  15   2        5.33       -2.33      3.11 o
  -3  15   2       81.58       75.63      4.35 o
  -2  15   2       15.20       17.15      2.42 o
  -1  15   2      514.48      470.67      9.18 o
   0  15   2      109.12      111.87      3.87 o
   1  15   2        5.13        5.56      2.90 o
   2  15   2        6.32       10.63      2.90 o
   3  15   2       11.54        8.70      3.38 o
   4  15   2       37.09       39.53      3.48 o
   5  15   2      102.41      104.44      4.23 o
   6  15   2       12.39        4.35      8.34 o
  -6  16   2        4.48        5.40      3.88 o
  -5  16   2        0.86        1.27      6.89 o
  -4  16   2       12.99       18.37      3.54 o
  -3  16   2       17.73       24.16      3.87 o
  -2  16   2       18.76       20.05      2.42 o
  -1  16   2        7.49       14.26      2.66 o
   0  16   2       40.74       44.22      3.14 o
   1  16   2        0.25        6.04      2.90 o
   2  16   2        0.58        1.93      3.14 o
   3  16   2        0.11        0.24      3.62 o
   4  16   2        6.78       10.01      4.83 o
   5  16   2        1.10        1.02      3.25 o
   6  16   2        0.25       -6.62     11.36 o
  -5  17   2        0.00        8.43      3.65 o
  -4  17   2        3.98        6.20      6.16 o
  -3  17   2        6.53        3.87      3.87 o
  -2  17   2       31.61       24.40      2.42 o
  -1  17   2        5.30        1.21      2.66 o
   0  17   2       14.18        8.94      2.90 o
   1  17   2        0.81       -1.45      2.90 o
   2  17   2        6.13        7.25      2.90 o
   3  17   2        0.42        2.66      3.62 o
   4  17   2        7.88        6.12      3.77 o
   5  17   2        2.97       -3.77     10.03 o
  -4  18   2        6.67        3.42      4.06 o
  -3  18   2        0.35       -1.31      3.29 o
  -2  18   2       42.31       50.01      4.11 o
  -1  18   2      127.00      124.67      5.07 o
   0  18   2       14.54       21.26      3.38 o
   1  18   2        5.31        6.52      2.90 o
   2  18   2       37.71       41.56      4.11 o
   3  18   2       29.17       32.86      4.83 o
   4  18   2        0.50        8.60      4.26 o
  -3  19   2       11.57       16.30      4.08 o
  -2  19   2       26.76       17.64      4.35 o
  -1  19   2        8.32        9.91      3.87 o
   0  19   2       33.50       38.66      3.87 o
   1  19   2       10.43       15.70      3.62 o
   2  19   2        0.22        3.38      3.62 o
   3  19   2       24.06       24.64      5.07 o
  -1  20   2        4.84       -3.38      4.59 o
   0  20   2        2.14        1.45      4.11 o
   1  20   2        1.64        2.66      4.11 o
 -10   1   3        0.07        0.64      5.19 o
  -9   1   3       25.52       18.54      4.95 o
  -8   1   3        9.25        5.56      4.83 o
  -7   1   3       14.37        8.26      3.22 o
  -6   1   3       42.82       51.54      8.21 o
  -5   1   3      159.62      114.33      3.82 o
  -4   1   3     3937.18     4152.86     52.18 o
  -3   1   3      198.05      214.14      7.73 o
  -2   1   3    10924.11     9402.19    149.83 o
   2   1   3      838.21      670.40     13.13 o
   3   1   3      120.96       86.72      3.26 o
   4   1   3      409.35      414.08      6.43 o
   5   1   3       28.29       45.71      4.09 o
   6   1   3      741.41      769.76     12.12 o
   7   1   3       56.68       51.50      4.59 o
   8   1   3        0.75        1.14      7.73 o
   9   1   3        0.85       -2.83      3.37 o
  10   1   3        1.29        5.38      5.64 o
 -10   2   3       23.56       34.28      4.68 o
  -9   2   3       23.72       25.16      3.07 o
  -8   2   3       13.20       13.48      2.93 o
  -7   2   3        8.34       11.52      4.59 o
  -6   2   3       28.80       27.15      2.73 o
  -5   2   3      649.32      642.69      8.14 o
  -4   2   3     3231.95     3481.95     54.97 o
  -3   2   3     3464.97     3219.47     38.52 o
  -2   2   3      903.54      556.96     15.58 o
   2   2   3     2062.74     1678.02     24.09 o
   3   2   3      323.41      314.35      4.40 o
   4   2   3        0.11       -1.79      1.79 o
   5   2   3     2168.36     2121.05     25.61 o
   6   2   3      176.71      213.51      5.45 o
   7   2   3        1.14       -6.77      6.77 o
   8   2   3       23.59       24.67      2.79 o
   9   2   3       46.84       59.36      6.40 o
  10   2   3       40.83       44.05      7.91 o
 -10   3   3       10.54       11.29      3.88 o
  -9   3   3        0.03        3.47      5.68 o
  -8   3   3       16.41       18.83      5.32 o
  -7   3   3        3.44       -2.63      2.79 o
  -6   3   3       79.93       77.65      2.83 o
  -5   3   3        0.42        8.65      2.22 o
  -4   3   3      784.50      716.29      9.11 o
  -3   3   3     1946.87     1934.98     22.48 o
  -2   3   3      763.96      552.83      6.73 o
  -1   3   3       60.88       57.18     13.89 o
   0   3   3     4065.17     3434.31     57.26 o
   1   3   3        2.44       15.33      6.89 o
   2   3   3       63.09       35.29      2.55 o
   3   3   3     1610.64     1685.87     21.36 o
   4   3   3        8.87        0.74      3.02 o
   5   3   3       35.59       35.08      3.26 o
   6   3   3     1103.13     1154.11     17.76 o
   7   3   3      106.01       97.61      3.66 o
   8   3   3       50.14       55.32      2.85 o
   9   3   3       37.35       39.96      3.14 o
  10   3   3       74.62       78.85      9.30 o
 -10   4   3       12.50       11.21      4.17 o
  -9   4   3       77.02       67.17      6.77 o
  -8   4   3       19.15       18.84      2.89 o
  -7   4   3       41.14       45.61      3.05 o
  -6   4   3       32.89       22.56      2.65 o
  -5   4   3     1224.35     1206.37     14.38 o
  -4   4   3      505.11      466.43      8.21 o
  -3   4   3      178.75      263.69      4.95 o
  -2   4   3       47.76       79.25      1.96 o
  -1   4   3     1474.80     1434.40     19.98 o
   0   4   3       11.98        3.38      2.90 o
   1   4   3      403.96      289.69      6.64 o
   2   4   3      190.28      182.90      4.11 o
   3   4   3      370.08      380.14     13.89 o
   4   4   3        1.63       -1.75      4.59 o
   5   4   3      573.86      641.98      8.31 o
   6   4   3      588.84      538.20      7.47 o
   7   4   3        5.32        0.60      3.14 o
   8   4   3       20.27       18.26      6.52 o
   9   4   3       84.55       87.34      3.52 o
  10   4   3       15.82       21.85      8.70 o
 -10   5   3       10.64       13.97      4.38 o
  -9   5   3        0.23       -2.80     11.84 o
  -8   5   3       25.82       20.21      3.01 o
  -7   5   3       38.33       34.72      2.90 o
  -6   5   3       13.94       27.82      2.50 o
  -5   5   3      262.86      311.72      6.52 o
  -4   5   3      708.41      601.68      8.34 o
  -3   5   3      527.60      535.46      6.62 o
  -2   5   3       12.56        4.42      1.44 o
  -1   5   3       49.62       74.11      2.09 o
   0   5   3      321.54      179.37      3.82 o
   1   5   3       12.38       10.56      1.79 o
   2   5   3       72.80       95.68      6.40 o
   3   5   3      337.52      407.28      8.82 o
   4   5   3      388.81      414.34      7.09 o
   5   5   3       18.50       35.33      3.17 o
   6   5   3       19.80       28.86      4.35 o
   7   5   3       49.05       39.29      3.65 o
   8   5   3        4.66        1.18      3.91 o
   9   5   3        8.63        5.40      5.80 o
 -10   6   3        1.98        5.55      4.96 o
  -9   6   3        0.25       -0.13     11.72 o
  -8   6   3       19.88       21.73      2.79 o
  -7   6   3        1.82       -0.58      4.47 o
  -6   6   3       68.38       87.26      3.28 o
  -5   6   3       35.98       41.55      5.32 o
  -4   6   3      624.61      703.86      8.57 o
  -3   6   3       96.59      108.41      2.61 o
  -2   6   3       61.87       62.13      2.32 o
  -1   6   3      275.93      266.02      5.92 o
   0   6   3     1807.05     2068.72     26.89 o
   1   6   3        7.14        0.24      3.62 o
   2   6   3       69.22       89.17      2.54 o
   3   6   3       33.18       73.26      5.19 o
   4   6   3       86.44      124.52      3.26 o
   5   6   3        4.08       -3.54      3.54 o
   6   6   3      224.82      264.75      6.30 o
   7   6   3       84.36       97.09      4.62 o
   8   6   3       45.86       57.59     13.41 o
   9   6   3        3.74        3.62      7.49 o
  -9   7   3        0.01       -2.14      5.44 o
  -8   7   3       11.83       13.64      2.81 o
  -7   7   3        1.70        5.56      2.29 o
  -6   7   3      426.83      433.59     11.24 o
  -5   7   3      445.22      437.57      9.18 o
  -4   7   3      300.60      321.08      8.94 o
  -3   7   3      648.09      635.27      8.46 o
  -2   7   3      164.06      225.83      4.42 o
  -1   7   3      599.01      602.97      8.82 o
   0   7   3      580.36      610.39      9.32 o
   1   7   3      440.01      283.14      4.70 o
   2   7   3     1182.22     1260.79     15.89 o
   3   7   3      256.38      275.92      4.70 o
   4   7   3       60.17       58.93      3.38 o
   5   7   3       10.30        8.88      5.07 o
   6   7   3      590.73      580.05     10.10 o
   7   7   3        6.95        3.13      7.01 o
   8   7   3        2.68       -3.88      3.88 o
   9   7   3       13.05       17.29      5.32 o
  -9   8   3        2.07       -0.10     13.77 o
  -8   8   3       11.67       16.59      2.54 o
  -7   8   3       34.75       38.46      7.01 o
  -6   8   3       57.32       52.54      1.91 o
  -5   8   3      514.32      514.75     23.07 o
  -4   8   3      314.58      328.37      5.33 o
  -3   8   3     1138.34     1171.06     16.30 o
  -2   8   3      448.26      447.64      6.95 o
  -1   8   3       47.88       74.50      4.35 o
   0   8   3        4.95       21.36      2.90 o
   1   8   3     1154.77     1059.69     14.41 o
   2   8   3       32.92       48.09      2.55 o
   3   8   3       41.69       52.85      3.99 o
   4   8   3       23.37       18.87      2.81 o
   5   8   3     1416.16     1417.01     18.50 o
   6   8   3       65.75       71.05      3.67 o
   7   8   3       58.63       55.23      3.69 o
   8   8   3       11.19       16.20      3.11 o
   9   8   3       19.16       15.10      4.22 o
  -9   9   3        6.50        6.82     11.60 o
  -8   9   3        1.42        0.02      4.83 o
  -7   9   3       19.14       21.24      9.66 o
  -6   9   3       41.95       33.96      3.87 o
  -5   9   3        2.55       13.24      2.47 o
  -4   9   3      236.29      218.55      4.40 o
  -3   9   3      911.97      843.60     12.78 o
  -2   9   3      143.19      128.21      3.65 o
  -1   9   3       91.40      113.96      2.95 o
   0   9   3     1007.00      875.15     12.24 o
   1   9   3       89.63      102.11      3.22 o
   2   9   3      276.24      254.08      4.41 o
   3   9   3       51.17       63.28      2.64 o
   4   9   3      214.39      209.22      4.18 o
   5   9   3       39.45       43.64      5.19 o
   6   9   3      289.74      311.80      6.61 o
   7   9   3      312.08      327.92      8.21 o
   8   9   3       32.68       31.61      5.56 o
   9   9   3        0.05        6.76      4.76 o
  -9  10   3        6.10        7.11      6.28 o
  -8  10   3       29.42       31.33      5.19 o
  -7  10   3        7.84        6.16      5.19 o
  -6  10   3       30.22       38.24      3.26 o
  -5  10   3      155.58      145.17      3.65 o
  -4  10   3       95.87       86.04      4.83 o
  -3  10   3        6.09       10.91      2.55 o
  -2  10   3      188.31      203.36      5.07 o
  -1  10   3      659.98      698.57     13.53 o
   0  10   3       16.86       34.96      2.63 o
   1  10   3      382.43      326.96      5.89 o
   2  10   3      120.30      110.03      3.54 o
   3  10   3        1.72       -2.39      2.39 o
   4  10   3       50.47       43.57      3.38 o
   5  10   3      104.88       77.95      7.61 o
   6  10   3      107.94      117.44      4.08 o
   7  10   3       42.43       54.28      3.44 o
   8  10   3       44.63       45.59      9.30 o
  -8  11   3        6.47        5.67      3.28 o
  -7  11   3       11.62        8.62      4.59 o
  -6  11   3       25.38       25.88      2.90 o
  -5  11   3      132.44      104.37      3.37 o
  -4  11   3      355.08      358.79      6.85 o
  -3  11   3       87.28       91.52      4.59 o
  -2  11   3       61.03       58.68      3.75 o
  -1  11   3      365.13      369.24     12.68 o
   0  11   3      556.68      659.00      9.76 o
   1  11   3        4.67       14.36      3.62 o
   2  11   3        1.45        2.64      3.14 o
   3  11   3       22.12       26.12      4.35 o
   4  11   3       22.52       18.49      2.39 o
   5  11   3        2.15        6.96      4.95 o
   6  11   3        0.75       -1.99      8.58 o
   7  11   3      116.01      124.50      4.68 o
   8  11   3        0.01       -4.35     10.27 o
  -8  12   3       14.89       10.49      3.61 o
  -7  12   3       25.46       18.99      5.44 o
  -6  12   3       20.20       21.00      2.77 o
  -5  12   3       13.89       16.14      2.89 o
  -4  12   3        0.64       -2.81      2.81 o
  -3  12   3      101.25      104.54      8.34 o
  -2  12   3      162.02      148.24     12.44 o
  -1  12   3       82.36       81.67      3.14 o
   0  12   3      422.17      488.06      8.70 o
   1  12   3       48.40       40.89      3.00 o
   2  12   3        3.55       12.78      2.66 o
   3  12   3       72.77       56.62      3.87 o
   4  12   3       33.24       30.43      2.55 o
   5  12   3        2.09        3.29      2.57 o
   6  12   3       12.73        7.82      6.28 o
   7  12   3        8.97        2.89      4.59 o
   8  12   3        4.47       12.40      5.03 o
  -8  13   3       25.00       20.87      9.18 o
  -7  13   3       21.14       17.34      8.09 o
  -6  13   3        5.19        5.63      3.02 o
  -5  13   3        0.10        0.79      4.95 o
  -4  13   3       84.91       84.45      6.89 o
  -3  13   3       25.41       19.14      3.62 o
  -2  13   3        0.56        0.70      2.66 o
  -1  13   3      153.46      176.38      4.59 o
   0  13   3       30.99       35.28      3.14 o
   1  13   3      147.75      121.77      4.35 o
   2  13   3      583.64      687.06     14.98 o
   3  13   3       23.39       27.07      6.28 o
   4  13   3      115.02      121.76      7.49 o
   5  13   3       40.38       38.83      8.82 o
   6  13   3       21.07       21.78      2.81 o
   7  13   3        4.15        6.03      4.41 o
  -7  14   3        7.56        0.80      9.42 o
  -6  14   3       14.84       14.41      2.96 o
  -5  14   3       71.67       66.66      3.58 o
  -4  14   3       10.07        8.50      2.95 o
  -3  14   3        8.83        1.74      2.67 o
  -2  14   3        9.84        6.28      1.93 o
  -1  14   3      388.59      393.11      7.49 o
   0  14   3       65.05       44.70      3.14 o
   1  14   3       43.04       22.71      2.90 o
   2  14   3       12.37       10.87      3.14 o
   3  14   3       19.76       22.41      2.96 o
   4  14   3        3.46        5.07      2.39 o
   5  14   3        1.89        2.55      2.90 o
   6  14   3        3.43       -0.59      2.52 o
   7  14   3        0.68       10.10      4.60 o
  -7  15   3       17.75       14.52      4.43 o
  -6  15   3       36.59       35.04      3.62 o
  -5  15   3        2.83       10.33      2.84 o
  -4  15   3       25.52       23.85      5.80 o
  -3  15   3       19.70       22.98      3.38 o
  -2  15   3       51.28       64.27      2.66 o
  -1  15   3       15.08       19.09      2.66 o
   0  15   3       19.50       36.24      2.90 o
   1  15   3        7.83        9.42      2.66 o
   2  15   3        1.71        1.21      2.66 o
   3  15   3       39.47       47.74      6.52 o
   4  15   3       57.77       65.06      3.91 o
   5  15   3        0.41       -1.26      2.81 o
   6  15   3       23.82       21.98      3.87 o
  -6  16   3       12.43       20.91      6.77 o
  -5  16   3       69.77       53.95      3.91 o
  -4  16   3        0.06       -3.26      3.26 o
  -3  16   3       56.10       49.35      8.46 o
  -2  16   3      131.52      136.75      5.56 o
  -1  16   3      188.45      201.75      5.80 o
   0  16   3        0.51        1.45      2.66 o
   1  16   3      100.39      116.70      4.59 o
   2  16   3      152.32      163.09      5.56 o
   3  16   3       83.41       81.67      4.83 o
   4  16   3       21.08       22.89      8.34 o
   5  16   3       27.32       19.04      4.11 o
   6  16   3       49.71       47.76      7.97 o
  -5  17   3        5.38        3.26      3.65 o
  -4  17   3       36.80       39.74      4.10 o
  -3  17   3       29.82       28.51      3.60 o
  -2  17   3        5.01        3.62      3.14 o
  -1  17   3      111.96      110.66      4.59 o
   0  17   3       76.71       75.87      3.87 o
   1  17   3        4.76        1.21      2.66 o
   2  17   3        7.29       10.15      3.14 o
   3  17   3       17.46       13.77      4.11 o
   4  17   3       12.21       12.82      3.89 o
   5  17   3        6.33        4.71      4.70 o
  -4  18   3        4.07        0.12      4.20 o
  -3  18   3        7.16        2.44      3.19 o
  -2  18   3       48.58       49.29      4.83 o
  -1  18   3        0.76        5.80      3.14 o
   0  18   3       20.34       33.58      3.62 o
   1  18   3        6.75        6.28      3.14 o
   2  18   3        7.05        4.11      3.38 o
   3  18   3        6.26        9.61      4.17 o
   4  18   3        4.79       10.06      4.30 o
  -3  19   3       14.00       16.43      4.83 o
  -2  19   3        2.45        9.18      4.35 o
  -1  19   3       17.69       19.81      3.62 o
   0  19   3        0.12        3.87      3.62 o
   1  19   3        8.97        9.91      3.62 o
   2  19   3       20.30       10.87      3.87 o
   3  19   3        2.89       14.57      4.78 o
  -1  20   3       13.92        8.70      5.07 o
   0  20   3        6.61       11.36      4.83 o
   1  20   3        5.99       13.29      4.35 o
 -10   0   4        4.99        6.77      5.32 o
  -9   0   4        3.47       -0.72      3.38 o
  -8   0   4        3.99        0.48      3.38 o
  -7   0   4       38.01       18.36      5.07 o
  -6   0   4      411.35      446.75     12.08 o
  -5   0   4      675.27      602.10     14.74 o
  -4   0   4     5247.00     5301.51    101.24 o
  -3   0   4     9028.10     8444.43    157.05 o
  -2   0   4     1595.49     1830.47     35.03 o
  -1   0   4       59.39      134.58      3.62 o
   2   0   4       44.35       64.03      2.42 o
   3   0   4      151.67       75.38      3.62 o
   4   0   4     2567.53     2848.64     48.32 o
   5   0   4     4446.01     4720.91     79.49 o
   6   0   4       28.88       38.66      4.83 o
   7   0   4      391.84      430.32     11.36 o
   8   0   4        2.46        1.93      4.11 o
   9   0   4       16.09       14.74      4.11 o
  10   0   4        1.72       17.15     14.50 o
 -10   1   4        1.68        4.16      3.30 o
  -9   1   4        0.09        2.04      2.64 o
  -8   1   4       75.84       97.69      3.71 o
  -7   1   4        2.17        8.50      2.81 o
  -6   1   4       54.58       62.55      5.68 o
  -5   1   4      373.73      398.89      6.78 o
  -4   1   4     5757.29     5992.47     65.15 o
  -3   1   4     1341.09     1436.40     16.90 o
  -2   1   4      459.96      275.66     11.48 o
  -1   1   4        9.38       18.02      1.86 o
   1   1   4     7166.05     6716.16    155.12 o
   2   1   4       17.89       19.20      3.75 o
   3   1   4       53.89       63.48      2.22 o
   4   1   4      730.90      769.74      9.94 o
   5   1   4      212.96      239.81      4.64 o
   6   1   4     1137.91     1151.44     14.92 o
   7   1   4       61.71       60.01      4.59 o
   8   1   4       17.04       19.73      4.95 o
   9   1   4        6.86       -2.18      3.19 o
  10   1   4       22.83       20.63     25.37 o
 -10   2   4        1.19       -1.77      3.95 o
  -9   2   4       23.04       20.42      3.11 o
  -8   2   4       41.16       32.13      2.81 o
  -7   2   4       64.38       58.41      4.47 o
  -6   2   4        4.37        2.82      4.47 o
  -5   2   4      265.26      292.33      9.79 o
  -4   2   4      280.07      356.47      5.23 o
  -3   2   4        0.72       -1.56      1.56 o
  -2   2   4      927.86      796.40      9.97 o
  -1   2   4       85.36       28.08      3.08 o
   0   2   4      630.10      818.95     10.59 o
   1   2   4      681.79      508.46     30.08 o
   2   2   4       71.00       79.17      3.62 o
   3   2   4        0.70       12.86      2.54 o
   4   2   4      693.26      633.73      7.60 o
   5   2   4      843.85      834.95     10.96 o
   6   2   4       10.39       17.53      2.78 o
   7   2   4      112.19       98.76      4.47 o
   8   2   4       20.85       30.90     10.27 o
   9   2   4        3.82       -0.69      6.64 o
  10   2   4       20.01       11.54     13.65 o
 -10   3   4        2.63       -1.17      6.52 o
  -9   3   4        3.62       -1.13      3.38 o
  -8   3   4       23.70       30.37      9.79 o
  -7   3   4       19.57       22.93      2.63 o
  -6   3   4       19.60       16.99      2.33 o
  -5   3   4      571.62      567.47      7.46 o
  -4   3   4        2.76        2.34      1.77 o
  -3   3   4     2023.84     2098.85     27.11 o
  -2   3   4       10.28        0.88      1.24 o
  -1   3   4      194.19      248.54      4.79 o
   0   3   4     2045.66     1946.58     25.55 o
   1   3   4       14.56       26.09      2.09 o
   2   3   4       47.54       30.80      2.05 o
   3   3   4      205.23      187.79      4.18 o
   4   3   4      329.71      402.65      5.89 o
   5   3   4        0.12        7.84      3.75 o
   6   3   4        0.15       13.01      5.19 o
   7   3   4       70.61       63.65      6.04 o
   8   3   4       27.06       24.24      2.27 o
   9   3   4       49.21       53.27      6.64 o
  10   3   4        1.16       12.17      7.53 o
 -10   4   4        1.38        2.60      3.84 o
  -9   4   4        3.05        1.37      4.71 o
  -8   4   4       50.71       46.32      3.05 o
  -7   4   4       48.47       31.49      2.78 o
  -6   4   4      199.90      196.18      7.37 o
  -5   4   4       94.52       98.87      6.16 o
  -4   4   4      217.92      267.66      9.79 o
  -3   4   4      871.66      804.25      9.67 o
  -2   4   4      349.86      398.63      5.68 o
  -1   4   4      153.43      107.20      2.78 o
   0   4   4       22.42       82.83      2.72 o
   1   4   4       14.64       20.09      2.66 o
   2   4   4      121.53       94.86      2.61 o
   3   4   4       43.76       75.47      6.04 o
   4   4   4        1.83       -2.90      2.90 o
   5   4   4      243.99      279.25      5.57 o
   6   4   4       42.40       73.57      4.35 o
   7   4   4        0.01        1.34      3.66 o
   8   4   4       22.48       15.71      4.23 o
   9   4   4       69.68       59.30      5.18 o
 -10   5   4        0.08        1.46     13.89 o
  -9   5   4       29.15       24.55      7.85 o
  -8   5   4       12.76       11.64      2.90 o
  -7   5   4        0.97        1.04      2.22 o
  -6   5   4        0.40       12.23      8.09 o
  -5   5   4      206.60      220.19     10.75 o
  -4   5   4     1047.15      886.40     11.56 o
  -3   5   4        2.18        2.04      3.99 o
  -2   5   4      388.48      328.98      4.38 o
  -1   5   4       39.48       29.27      1.83 o
   0   5   4      736.84      660.10      8.62 o
   1   5   4      499.76      559.85      7.47 o
   2   5   4      240.99      247.08      4.10 o
   3   5   4     3295.31     3099.80     37.67 o
   4   5   4       61.74       35.88      3.29 o
   5   5   4      167.41      174.35     10.75 o
   6   5   4      691.82      671.59     11.32 o
   7   5   4       43.78       56.20      7.01 o
   8   5   4        0.32       -3.75      5.32 o
   9   5   4       14.22       12.38      4.46 o
 -10   6   4        1.26       -2.35      6.65 o
  -9   6   4       53.69       56.71      3.71 o
  -8   6   4        0.08       -6.67     13.05 o
  -7   6   4        1.01        0.78      5.56 o
  -6   6   4        9.33       13.79      2.42 o
  -5   6   4       87.94       97.90      5.92 o
  -4   6   4      194.07      191.28      3.33 o
  -3   6   4      190.30      238.93      3.84 o
  -2   6   4      142.47      160.64      3.08 o
  -1   6   4      351.00      395.91      5.64 o
   0   6   4        0.04        1.04      4.11 o
   1   6   4      269.80      195.70      3.37 o
   2   6   4        0.60       21.79      2.66 o
   3   6   4        6.06       -3.99      3.99 o
   4   6   4      148.70      117.32      4.35 o
   5   6   4      726.92      712.00     14.13 o
   6   6   4      105.04      111.23      4.54 o
   7   6   4       42.16       45.73      6.77 o
   8   6   4        7.63        4.48      5.32 o
   9   6   4        4.43        2.27      4.87 o
  -9   7   4       16.30       15.68      3.05 o
  -8   7   4       54.53       48.42      3.38 o
  -7   7   4      108.80      120.68     14.86 o
  -6   7   4      142.20      147.70      3.73 o
  -5   7   4     1200.18     1179.48     49.05 o
  -4   7   4     1874.26     1978.09     23.43 o
  -3   7   4      123.31      124.24      2.82 o
  -2   7   4     1090.79     1155.10     14.80 o
  -1   7   4     1160.20     1292.62     16.13 o
   0   7   4      109.15      100.87      5.68 o
   1   7   4      106.37       95.58      2.61 o
   2   7   4       69.47       68.14      2.39 o
   3   7   4      239.27      182.79      3.58 o
   4   7   4      152.45      158.28      4.11 o
   5   7   4      212.27      220.85      5.06 o
   6   7   4      528.61      607.52     21.87 o
   7   7   4       63.92       64.82      3.95 o
   8   7   4        8.24        9.03      4.22 o
   9   7   4        5.05        8.30      5.71 o
  -9   8   4       15.11       11.14      3.91 o
  -8   8   4       60.22       45.42      4.35 o
  -7   8   4        7.64        6.04      2.10 o
  -6   8   4        0.66       -3.01      3.01 o
  -5   8   4      122.54      132.82      5.56 o
  -4   8   4        1.19       13.20      4.23 o
  -3   8   4      269.47      253.64     12.56 o
  -2   8   4      440.48      443.98      6.73 o
  -1   8   4       87.80       74.55      2.70 o
   0   8   4      272.71      291.60      5.57 o
   1   8   4      263.51      297.22      5.50 o
   2   8   4     2622.13     2699.13     30.56 o
   3   8   4       14.89       14.12      3.26 o
   4   8   4      651.06      764.48     11.32 o
   5   8   4      489.98      497.07      8.73 o
   6   8   4      371.50      355.77     19.45 o
   7   8   4        0.91        6.39      3.30 o
   8   8   4       72.26       66.33      4.21 o
   9   8   4        6.24        0.11     12.44 o
  -9   9   4        2.87        1.99      4.35 o
  -8   9   4       12.20       11.80      6.40 o
  -7   9   4      130.54      136.08      7.25 o
  -6   9   4       13.69        6.45      2.91 o
  -5   9   4      156.61      165.54      4.23 o
  -4   9   4      172.17      211.60      8.46 o
  -3   9   4      684.33      738.03     11.34 o
  -2   9   4      424.13      424.08      6.88 o
  -1   9   4       71.91       43.91      2.43 o
   0   9   4      117.33      119.03      3.58 o
   1   9   4        8.30       10.46      2.66 o
   2   9   4       70.97      102.61      2.89 o
   3   9   4       84.13       73.32      3.16 o
   4   9   4       11.46       19.48      5.56 o
   5   9   4       14.71       18.39      3.38 o
   6   9   4        5.49       -1.17      3.14 o
   7   9   4       49.23       46.14      3.67 o
   8   9   4       15.74       20.78      9.18 o
   9   9   4       11.78        8.37      4.90 o
  -9  10   4        0.97        1.20      5.75 o
  -8  10   4       29.79       25.31      6.77 o
  -7  10   4       33.41       44.98      3.48 o
  -6  10   4        1.03        3.59      3.01 o
  -5  10   4        2.47       -0.24      3.26 o
  -4  10   4      185.09      202.69      4.76 o
  -3  10   4       57.98       61.65      3.14 o
  -2  10   4       60.87       70.70      6.52 o
  -1  10   4      145.99      138.69      4.59 o
   0  10   4       67.58       63.16      3.25 o
   1  10   4      145.13      165.38      7.13 o
   2  10   4       50.86       42.23      2.30 o
   3  10   4        0.87        1.33      2.22 o
   4  10   4       83.03       83.42      8.46 o
   5  10   4      101.83       98.36      5.92 o
   6  10   4        0.71        5.56      5.32 o
   7  10   4        6.20        7.90      6.04 o
   8  10   4        0.17       -1.03      3.41 o
  -8  11   4        5.82        0.58      4.47 o
  -7  11   4        8.04        6.32      2.76 o
  -6  11   4       32.17       34.81      3.44 o
  -5  11   4        0.90       -0.16      2.72 o
  -4  11   4       81.91       71.76      3.48 o
  -3  11   4       58.97       71.84      3.30 o
  -2  11   4       71.49       81.62      7.73 o
  -1  11   4      158.41      167.89      4.03 o
   0  11   4      443.74      396.52     14.13 o
   1  11   4        3.64        2.12      3.75 o
   2  11   4        5.84        4.57      3.62 o
   3  11   4        0.84        8.14      2.47 o
   4  11   4      113.26      130.72      3.40 o
   5  11   4      119.93      134.50      4.16 o
   6  11   4       31.84       32.78     10.15 o
   7  11   4       67.71       76.99      9.30 o
   8  11   4       11.24       14.53      4.11 o
  -8  12   4        2.99       -9.17     17.88 o
  -7  12   4       49.79       37.26      4.35 o
  -6  12   4       22.17       23.57      2.95 o
  -5  12   4        0.07        2.33      2.77 o
  -4  12   4       96.69       94.45      6.52 o
  -3  12   4       33.97       34.42      3.87 o
  -2  12   4       11.01       24.79      4.11 o
  -1  12   4      111.10       90.99      4.83 o
   0  12   4      314.57      343.59      6.54 o
   1  12   4        2.96        5.61      2.85 o
   2  12   4      202.14      184.70      4.79 o
   3  12   4      183.45      202.82      4.77 o
   4  12   4        5.15        6.19      3.38 o
   5  12   4       43.65       45.24      3.48 o
   6  12   4        4.46        4.00      2.67 o
   7  12   4       16.89       13.40      3.46 o
   8  12   4       16.53       12.33      5.10 o
  -8  13   4       31.61       39.63      5.85 o
  -7  13   4       32.24       30.60      4.47 o
  -6  13   4        5.23       11.10      5.07 o
  -5  13   4       33.13       42.24      3.19 o
  -4  13   4       71.42       67.82      3.65 o
  -3  13   4       87.11       57.74      3.50 o
  -2  13   4        1.10       -2.97      2.97 o
  -1  13   4       68.17       73.52      4.47 o
   0  13   4        2.10        3.14      2.90 o
   1  13   4       95.24      112.34      4.30 o
   2  13   4       85.01       85.25      3.54 o
   3  13   4        5.18       -0.13      2.26 o
   4  13   4        2.63        6.36      2.47 o
   5  13   4        7.34        6.86      2.79 o
   6  13   4        0.00       -1.78      2.52 o
   7  13   4       13.95       16.09     15.95 o
  -7  14   4        0.63        7.25      7.25 o
  -6  14   4       48.74       40.21      3.42 o
  -5  14   4       26.99       31.24      3.47 o
  -4  14   4       31.00       31.16      3.26 o
  -3  14   4       64.11       59.92      3.17 o
  -2  14   4       14.49        7.60      3.13 o
  -1  14   4       50.68       49.29      2.66 o
   0  14   4        4.84        4.11      2.66 o
   1  14   4        0.10       -1.69      2.90 o
   2  14   4       38.59       34.12      3.02 o
   3  14   4        2.94        7.73      2.90 o
   4  14   4       99.83       98.89      4.35 o
   5  14   4       38.26       40.57      3.11 o
   6  14   4        5.26        0.27      3.05 o
   7  14   4        0.19        4.64      9.91 o
  -6  15   4        0.82        2.07      3.13 o
  -5  15   4       66.55       57.56      3.48 o
  -4  15   4       62.34       59.92      3.54 o
  -3  15   4       13.07       10.59      2.72 o
  -2  15   4        2.34        4.35      2.90 o
  -1  15   4        1.80       -2.42      2.42 o
   0  15   4        5.90        7.73      2.66 o
   1  15   4       16.55       15.95      3.14 o
   2  15   4        8.36       10.15      3.14 o
   3  15   4       45.55       48.79      3.62 o
   4  15   4        2.32        6.11      2.64 o
   5  15   4        0.36        4.47      2.22 o
   6  15   4        0.54       -1.29      4.35 o
  -6  16   4       12.98       18.77      3.54 o
  -5  16   4        0.03        5.05      3.14 o
  -4  16   4        5.57       -3.02      3.02 o
  -3  16   4       15.83        5.82      7.61 o
  -2  16   4        0.83       -0.97      3.14 o
  -1  16   4        9.79       10.87      2.66 o
   0  16   4        6.55        7.97      2.90 o
   1  16   4        0.82        7.25      3.14 o
   2  16   4        1.51        0.72      3.14 o
   3  16   4       17.51       18.55     10.75 o
   4  16   4        0.95       -5.90      6.52 o
   5  16   4        0.10        3.00      3.13 o
   6  16   4        1.76       -0.25      5.92 o
  -5  17   4        8.47        9.82      3.99 o
  -4  17   4        2.32        3.39      3.13 o
  -3  17   4        8.85       14.83      3.02 o
  -2  17   4        0.89       -3.38      3.38 o
  -1  17   4       15.14       16.67      2.66 o
   0  17   4      107.35      125.64      5.07 o
   1  17   4        0.02       -3.14      3.14 o
   2  17   4       50.49       43.97      3.62 o
   3  17   4       50.84       42.51      3.82 o
   4  17   4        4.90       10.05      4.02 o
   5  17   4        5.62        7.73      4.44 o
  -4  18   4        2.16       -0.48      4.83 o
  -3  18   4       15.49       15.70      3.53 o
  -2  18   4       14.06       21.36      3.07 o
  -1  18   4       25.41       16.91      3.14 o
   0  18   4        7.08        5.56      3.38 o
   1  18   4       21.96       26.09      3.87 o
   2  18   4        9.54        9.42      3.38 o
   3  18   4        1.00        1.47      4.06 o
   4  18   4       22.62       22.75     11.60 o
  -3  19   4        1.82        0.72      5.07 o
  -2  19   4        3.39       10.39      4.59 o
  -1  19   4       20.78       29.72      3.87 o
   0  19   4        4.94        6.04      3.62 o
   1  19   4        0.99       -3.62      3.62 o
   2  19   4        8.85       17.16      6.40 o
   3  19   4       14.20       22.47      5.32 o
 -10   1   5        2.14        3.05      3.30 o
  -9   1   5       10.13       10.95      2.55 o
  -8   1   5       27.50       26.61      2.67 o
  -7   1   5       74.53       66.03      3.17 o
  -6   1   5      363.15      358.80      5.96 o
  -5   1   5      310.83      341.55      5.67 o
  -4   1   5      777.10      966.17     12.81 o
  -3   1   5      244.10      319.05      6.04 o
  -2   1   5        9.17       20.66      1.68 o
  -1   1   5       81.11      107.64      2.03 o
   0   1   5     1983.00     1857.45     31.95 o
   1   1   5     2123.09     1850.58     23.91 o
   2   1   5     1528.50     1417.91     14.99 o
   3   1   5       48.21       93.93      4.11 o
   4   1   5      278.65      238.51      4.51 o
   5   1   5      125.20      148.80      3.77 o
   6   1   5      393.86      365.96      6.54 o
   7   1   5       29.85       34.90      3.02 o
   8   1   5       38.57       36.55      3.13 o
   9   1   5        2.59        5.26      5.07 o
  10   1   5       10.00        9.18     13.77 o
 -10   2   5        6.50        8.82      4.10 o
  -9   2   5        1.82        0.56      2.85 o
  -8   2   5       27.60        5.85      4.59 o
  -7   2   5      414.88      432.54      7.35 o
  -6   2   5      429.21      478.87      6.84 o
  -5   2   5      609.99      659.25     16.19 o
  -4   2   5      870.46      746.49     12.81 o
  -3   2   5      566.48      583.72      7.17 o
  -2   2   5        1.83        0.31      1.62 o
  -1   2   5        0.13       -1.51      1.51 o
   0   2   5     2810.75     2450.94     24.98 o
   1   2   5     1692.95     1094.32     11.76 o
   2   2   5       27.12       49.89      1.88 o
   3   2   5     2480.10     2362.88     46.99 o
   4   2   5      374.55      330.99      4.46 o
   5   2   5     1106.28     1062.05     13.29 o
   6   2   5       44.32       64.18      3.04 o
   7   2   5       80.05       69.51      3.25 o
   8   2   5        1.61        2.36      3.75 o
   9   2   5       18.56       17.73      2.83 o
 -10   3   5        0.91        7.33      4.18 o
  -9   3   5       70.18       69.70      3.69 o
  -8   3   5      139.38      146.18      4.44 o
  -7   3   5        7.61        4.66      6.28 o
  -6   3   5        6.19       10.74      3.14 o
  -5   3   5     1180.05     1270.39     15.69 o
  -4   3   5     1294.07     1161.50     13.89 o
  -3   3   5       28.31       42.23      1.79 o
  -2   3   5      213.45      189.20      3.75 o
  -1   3   5      111.29      150.66      2.99 o
   0   3   5       20.02       34.01      1.96 o
   1   3   5      672.18      505.58      6.20 o
   2   3   5     1703.62     1498.70     22.11 o
   3   3   5      122.72      106.14      3.16 o
   4   3   5       47.51       37.88      2.99 o
   5   3   5      430.42      467.30     11.72 o
   6   3   5     1401.29     1554.26     21.53 o
   7   3   5      388.71      423.90      8.29 o
   8   3   5        0.01        0.63      3.54 o
   9   3   5        7.16       -2.50      4.47 o
 -10   4   5        7.59       -4.51      4.51 o
  -9   4   5        1.26       -0.29      5.07 o
  -8   4   5       16.95       17.24      2.65 o
  -7   4   5      116.04      123.32      8.46 o
  -6   4   5      137.49      143.08      3.67 o
  -5   4   5        2.66       11.43      2.04 o
  -4   4   5      197.20      205.12      3.87 o
  -3   4   5      979.80      806.42      8.94 o
  -2   4   5       33.62       42.41      5.68 o
  -1   4   5      111.74       82.30      3.13 o
   0   4   5       38.94       37.49      5.56 o
   1   4   5      542.15      476.85      6.64 o
   2   4   5       64.41      108.25      2.22 o
   3   4   5       48.27       42.00      2.90 o
   4   4   5      231.50      202.45      4.26 o
   5   4   5      286.01      262.42      5.19 o
   6   4   5        0.77       16.25      3.41 o
   7   4   5       21.83       25.98      5.92 o
   8   4   5        0.01       -3.57      3.83 o
   9   4   5        0.54       -0.26      4.92 o
 -10   5   5        7.42        0.14      6.34 o
  -9   5   5       71.11       66.25      4.14 o
  -8   5   5       96.10       91.37      3.55 o
  -7   5   5        8.56        8.10      2.27 o
  -6   5   5      250.04      276.03      5.05 o
  -5   5   5      385.47      412.60      6.61 o
  -4   5   5       44.05       53.38      2.57 o
  -3   5   5      419.29      303.97      3.92 o
  -2   5   5       83.17       95.39      2.63 o
  -1   5   5      519.19      651.52     18.60 o
   0   5   5      416.19      402.47      6.50 o
   1   5   5       87.68       85.46      5.92 o
   2   5   5      175.33      165.46      3.60 o
   3   5   5      431.96      438.56     11.11 o
   4   5   5       92.92       83.44      3.60 o
   5   5   5      457.28      475.23     15.46 o
   6   5   5      131.09      140.44      5.80 o
   7   5   5       11.55        4.34      9.06 o
   8   5   5       15.41       17.73      4.42 o
   9   5   5       11.75       20.91      5.23 o
  -9   6   5        0.61        0.41      2.93 o
  -8   6   5       14.95       24.51      8.46 o
  -7   6   5        0.06       -2.12      2.12 o
  -6   6   5      166.27      159.44      4.01 o
  -5   6   5      187.04      181.65      4.08 o
  -4   6   5      488.24      468.05      6.88 o
  -3   6   5       18.30       20.86      2.59 o
  -2   6   5      671.24      737.43     10.46 o
  -1   6   5      783.91      752.54     11.01 o
   0   6   5        6.60       19.34      4.11 o
   1   6   5        5.05       10.17      4.11 o
   2   6   5      764.92      913.18     21.75 o
   3   6   5      161.24      203.41      4.38 o
   4   6   5       26.74       56.65      3.60 o
   5   6   5       29.36       31.57      3.28 o
   6   6   5       16.33       11.64      3.44 o
   7   6   5       95.67       89.09      4.32 o
   8   6   5        2.26       -2.42      6.40 o
   9   6   5        1.72       -3.57      6.77 o
  -9   7   5        2.27       -1.56     12.56 o
  -8   7   5       23.10       24.30      2.52 o
  -7   7   5        1.26        2.83      2.08 o
  -6   7   5       46.34       45.00      2.58 o
  -5   7   5       53.98       65.65      2.36 o
  -4   7   5       49.28       57.13      2.61 o
  -3   7   5      129.04      125.20      3.08 o
  -2   7   5       78.69       72.54      1.97 o
  -1   7   5      930.63      788.48     11.49 o
   0   7   5       90.12       82.34      2.66 o
   1   7   5      179.12      133.16      3.06 o
   2   7   5      111.00       91.86      2.95 o
   3   7   5       25.39       35.66      2.85 o
   4   7   5       13.54       19.13      5.56 o
   5   7   5       18.10       23.38      3.26 o
   6   7   5      104.36       89.55      8.82 o
   7   7   5       37.39       40.81      6.16 o
   8   7   5        3.64        5.65      5.19 o
   9   7   5        2.33        0.24      8.46 o
  -9   8   5        0.12        0.36      3.70 o
  -8   8   5       33.20       29.20      5.32 o
  -7   8   5       38.77       38.29      2.14 o
  -6   8   5      163.53      148.49      9.66 o
  -5   8   5        8.31       12.95      3.99 o
  -4   8   5       36.36       37.88      2.61 o
  -3   8   5      206.89      200.24      4.16 o
  -2   8   5      279.41      306.51      4.51 o
  -1   8   5        6.73       17.21      1.24 o
   0   8   5       29.78       35.61      4.47 o
   1   8   5      435.59      437.64      9.06 o
   2   8   5      357.40      357.90      6.36 o
   3   8   5     1612.62     1522.67     19.98 o
   4   8   5      356.56      414.29      7.28 o
   5   8   5      235.14      250.39     10.39 o
   6   8   5        6.03        9.60      3.48 o
   7   8   5       86.44       78.39      4.06 o
   8   8   5        3.46       -2.74      5.07 o
   9   8   5        7.91        0.98      5.03 o
  -9   9   5        5.22        1.92      4.79 o
  -8   9   5       19.47       19.88      3.26 o
  -7   9   5        0.66       -0.35      2.69 o
  -6   9   5        5.88        0.41      3.20 o
  -5   9   5      262.20      235.84      5.02 o
  -4   9   5      280.04      290.66      5.57 o
  -3   9   5       51.86       52.10      2.77 o
  -2   9   5      212.24      240.30      5.07 o
  -1   9   5      160.14      168.90      6.52 o
   0   9   5        4.27       18.74      3.02 o
   1   9   5      143.12      158.68      3.71 o
   2   9   5     1236.70     1373.88     18.24 o
   3   9   5     1210.02     1215.36     16.31 o
   4   9   5        4.70        9.93      4.35 o
   5   9   5      730.80      739.85     11.44 o
   6   9   5      442.52      477.47      9.69 o
   7   9   5       63.06       61.89      4.08 o
   8   9   5        1.64       -1.59      3.59 o
  -9  10   5        3.15       -3.75      6.61 o
  -8  10   5        1.98        1.84      5.19 o
  -7  10   5       19.40       12.62      3.99 o
  -6  10   5       72.00       71.74      3.79 o
  -5  10   5      136.35      136.76      6.64 o
  -4  10   5      235.95      250.22      5.22 o
  -3  10   5      566.63      575.06      9.65 o
  -2  10   5      143.65      161.93      4.95 o
  -1  10   5        9.51       16.07      5.32 o
   0  10   5      158.44      152.17      4.95 o
   1  10   5      184.96      165.33      4.09 o
   2  10   5      103.35      120.43      3.06 o
   3  10   5        0.50       10.12      2.44 o
   4  10   5      438.25      478.43     10.03 o
   5  10   5      316.76      367.10      7.20 o
   6  10   5       60.73       64.43     12.08 o
   7  10   5       34.22       28.27      3.44 o
   8  10   5        1.67       -2.83      4.06 o
  -8  11   5       12.83       15.58      4.02 o
  -7  11   5        2.22        5.14      3.48 o
  -6  11   5        0.15        0.87      2.41 o
  -5  11   5        0.05        2.69      2.61 o
  -4  11   5      174.92      173.38      4.29 o
  -3  11   5        0.07        5.33      2.67 o
  -2  11   5       33.60       41.51      2.64 o
  -1  11   5      105.47      121.77      5.68 o
   0  11   5       69.07       59.14      3.71 o
   1  11   5       12.67       14.13      2.39 o
   2  11   5       92.08       97.56      4.59 o
   3  11   5       68.37       74.35      2.99 o
   4  11   5        1.76        0.92      3.14 o
   5  11   5      164.82      177.80      4.72 o
   6  11   5        0.01        2.31      3.50 o
   7  11   5        1.36       -7.56     12.68 o
   8  11   5        0.73        0.53      3.60 o
  -8  12   5       12.03       13.85      7.13 o
  -7  12   5        1.27        5.78      3.50 o
  -6  12   5        8.07        9.42      3.67 o
  -5  12   5        5.29        5.40      2.78 o
  -4  12   5      150.06      160.80      4.29 o
  -3  12   5       56.25       43.15      3.08 o
  -2  12   5       97.39      112.31      5.07 o
  -1  12   5       87.18       80.52      4.11 o
   0  12   5        4.64       11.18      3.17 o
   1  12   5      267.23      259.16      5.50 o
   2  12   5      397.03      406.68      8.82 o
   3  12   5       76.13       61.68      2.99 o
   4  12   5       26.38       21.93      2.32 o
   5  12   5       12.47       16.78      5.80 o
   6  12   5        8.18       15.20      3.48 o
   7  12   5        2.00       -0.19      5.32 o
  -7  13   5       30.33       23.65      4.68 o
  -6  13   5        1.40       -0.48      3.38 o
  -5  13   5        0.97        1.87      4.59 o
  -4  13   5        3.15        4.96      3.75 o
  -3  13   5       17.99       17.44      2.84 o
  -2  13   5       50.97       49.73      2.84 o
  -1  13   5       33.26       41.67      3.50 o
   0  13   5       42.69       33.70      3.32 o
   1  13   5      217.02      220.86      5.74 o
   2  13   5       10.28        7.33      2.37 o
   3  13   5        2.71        0.51      7.25 o
   4  13   5        5.75        4.11      3.62 o
   5  13   5        3.45        0.24      4.83 o
   6  13   5       10.07        7.92      3.22 o
   7  13   5        1.35       -2.84      7.61 o
  -7  14   5       34.90       31.12     10.63 o
  -6  14   5       13.58       17.30      3.37 o
  -5  14   5       96.26       82.90      3.83 o
  -4  14   5        0.14        5.52      3.14 o
  -3  14   5       66.24       52.40      3.14 o
  -2  14   5       20.67       22.85      2.78 o
  -1  14   5       24.66       33.43      7.13 o
   0  14   5       22.84       22.47      2.90 o
   1  14   5       18.15       14.81      2.83 o
   2  14   5        2.48        1.58      2.37 o
   3  14   5        4.52        6.52      3.75 o
   4  14   5       50.41       48.71      8.34 o
   5  14   5       17.88       17.69      4.23 o
   6  14   5        1.42       -3.01      3.22 o
   7  14   5        0.02        4.13      5.87 o
  -6  15   5        0.09        4.05      3.67 o
  -5  15   5       28.18       17.87      3.62 o
  -4  15   5      116.34      132.21      4.87 o
  -3  15   5       19.58       22.29      2.61 o
  -2  15   5       43.03       45.72      6.64 o
  -1  15   5       64.19       59.92      3.14 o
   0  15   5      138.43      123.71      4.83 o
   1  15   5       65.56       63.46      3.71 o
   2  15   5      175.86      180.69      5.68 o
   3  15   5      107.71      107.89      4.44 o
   4  15   5        0.72        0.68      2.90 o
   5  15   5       56.07       40.33      7.37 o
   6  15   5       21.49       26.30      4.96 o
  -6  16   5       12.14       14.29      4.22 o
  -5  16   5        2.39        8.88      6.64 o
  -4  16   5       11.35        6.36      3.06 o
  -3  16   5       38.46       40.11      3.08 o
  -2  16   5        0.71        3.53      2.59 o
  -1  16   5        0.33       -2.42      2.42 o
   0  16   5       10.10        7.97      2.90 o
   1  16   5       69.74       69.83      4.11 o
   2  16   5       15.73       16.65      6.89 o
   3  16   5       17.58       10.24      3.06 o
   4  16   5       87.99       95.91      6.89 o
   5  16   5        3.61        8.59     10.87 o
  -5  17   5       23.36       12.37      4.15 o
  -4  17   5       13.17       16.25      3.42 o
  -3  17   5       13.50       11.74      3.25 o
  -2  17   5       28.90       31.86      3.02 o
  -1  17   5       12.62       13.05      2.90 o
   0  17   5        9.71        8.21      3.14 o
   1  17   5        0.01       -3.38      3.38 o
   2  17   5       51.12       59.96      4.23 o
   3  17   5       19.98        7.73      3.95 o
   4  17   5        2.14        6.70      4.95 o
   5  17   5        6.84       15.42      5.29 o
  -4  18   5        1.24        6.04      4.59 o
  -3  18   5        3.71        7.25      4.35 o
  -2  18   5        1.08       -4.10      4.47 o
  -1  18   5        4.45        3.38      2.90 o
   0  18   5        0.42        4.83      3.14 o
   1  18   5        2.76        5.54      4.35 o
   2  18   5        7.53       10.81      3.76 o
   3  18   5        2.38       -0.90     10.15 o
   4  18   5        1.75       -1.30      7.61 o
  -2  19   5        8.81       14.26      4.35 o
  -1  19   5        0.06       10.63      4.59 o
   0  19   5        4.77        5.80      3.87 o
   1  19   5        9.20        8.70      3.87 o
   2  19   5        0.28       -4.11      5.07 o
 -10   0   6        1.35        2.17      6.77 o
  -9   0   6        0.79        0.24      3.38 o
  -8   0   6      227.69      214.55      6.52 o
  -7   0   6      282.45      329.08      8.21 o
  -6   0   6      286.41      359.28     11.36 o
  -5   0   6      614.93      755.77     17.88 o
  -4   0   6      295.89      261.91      5.07 o
  -3   0   6     2407.39     2587.45     38.18 o
  -2   0   6     1259.05     1234.89     17.64 o
  -1   0   6       49.13       43.01      2.17 o
   0   0   6     3008.94     3467.41     51.22 o
   1   0   6    15118.01    14719.64    207.79 o
   2   0   6     1278.06     1230.30     19.57 o
   3   0   6     3252.16     3740.92     51.22 o
   4   0   6      885.21      670.24     14.26 o
   5   0   6      434.22      469.94     11.36 o
   6   0   6       82.51      100.27      5.32 o
   7   0   6       62.37       53.88      4.35 o
   8   0   6        8.87       -4.11      4.11 o
   9   0   6        0.69        4.59      3.87 o
 -10   1   6        1.76        2.93      4.83 o
  -9   1   6       53.66       47.04      2.82 o
  -8   1   6      151.23      132.80      4.01 o
  -7   1   6        9.92       14.14      2.33 o
  -6   1   6      572.22      617.27      9.51 o
  -5   1   6      377.04      415.41      6.39 o
  -4   1   6      140.67      161.80      3.25 o
  -3   1   6      117.69      139.30      2.90 o
  -2   1   6       57.89       24.74      1.81 o
  -1   1   6      258.13      262.34      3.23 o
   0   1   6      918.74      893.67     12.81 o
   1   1   6     4008.60     4156.75     43.19 o
   2   1   6     7136.27     7296.19     67.99 o
   3   1   6      127.52       82.00      2.13 o
   4   1   6      215.32      226.97      8.94 o
   5   1   6      313.35      316.11      5.61 o
   6   1   6      437.79      427.65      7.36 o
   7   1   6       18.63       20.08      3.62 o
   8   1   6        6.44        2.11      2.67 o
   9   1   6        0.24        0.13      2.82 o
 -10   2   6        0.80        3.22      4.71 o
  -9   2   6       24.20       26.29      2.85 o
  -8   2   6        0.99        2.01      5.56 o
  -7   2   6       69.66       69.54      2.90 o
  -6   2   6      411.34      447.22      7.17 o
  -5   2   6       62.11       76.81      2.42 o
  -4   2   6     1474.61     1450.53     18.35 o
  -3   2   6     1569.25     1468.55     17.52 o
  -2   2   6      486.52      476.61      8.82 o
  -1   2   6     1022.43      962.94     10.31 o
   0   2   6      738.89      512.58      5.68 o
   1   2   6     2933.77     2850.36     31.94 o
   2   2   6       88.98      133.37      2.73 o
   3   2   6      626.91      625.44      7.69 o
   4   2   6      243.49      301.84      4.95 o
   5   2   6       91.67       93.60      3.38 o
   6   2   6       69.53       80.29      7.13 o
   7   2   6      108.15      102.50     10.63 o
   8   2   6       18.31       21.67      4.35 o
   9   2   6       28.00       28.44      4.95 o
 -10   3   6        1.89       -0.39     12.56 o
  -9   3   6        1.54       -2.17      2.59 o
  -8   3   6        0.25       -1.55      2.33 o
  -7   3   6       43.42       27.94      4.35 o
  -6   3   6      101.23      118.02      3.50 o
  -5   3   6        4.53       10.74      2.17 o
  -4   3   6        9.03       17.61      4.35 o
  -3   3   6       36.71       45.80      2.17 o
  -2   3   6      619.99      574.54      7.68 o
  -1   3   6      249.92      288.61      7.01 o
   0   3   6      352.84      272.16      4.16 o
   1   3   6       78.16      105.23      2.37 o
   2   3   6      482.72      629.35      7.94 o
   3   3   6        4.83       -2.20      2.20 o
   4   3   6      240.28      211.48      5.02 o
   5   3   6      225.22      211.21      5.80 o
   6   3   6      267.89      238.09      7.49 o
   7   3   6      112.04      102.41      4.18 o
   8   3   6        2.27       -0.53      4.71 o
   9   3   6        3.93        5.06      7.61 o
 -10   4   6        0.26       -4.46      4.46 o
  -9   4   6        0.05       -2.72      2.72 o
  -8   4   6        8.27        2.40      2.42 o
  -7   4   6      149.21      143.03      3.57 o
  -6   4   6        8.51       14.06      2.26 o
  -5   4   6      650.60      690.74     10.53 o
  -4   4   6       48.48       50.75      2.41 o
  -3   4   6        3.27        0.23      1.27 o
  -2   4   6      202.82      203.59     10.39 o
  -1   4   6       64.86       85.57      2.37 o
   0   4   6      571.75      599.64      7.31 o
   1   4   6      172.57      219.02      3.35 o
   2   4   6     1190.28     1148.66     12.66 o
   3   4   6       68.25       91.04      3.06 o
   4   4   6       27.88       30.62      3.30 o
   5   4   6      184.48      182.48      4.58 o
   6   4   6       36.99       24.25      3.02 o
   7   4   6       10.07        9.10      3.71 o
   8   4   6       51.67       50.76      7.73 o
   9   4   6        4.00        3.25      4.86 o
  -9   5   6       47.63       37.34      7.49 o
  -8   5   6       80.30       79.60      5.56 o
  -7   5   6        7.11        2.32      2.66 o
  -6   5   6       28.09       24.77      5.07 o
  -5   5   6      350.17      354.00      6.32 o
  -4   5   6       43.04       52.34      2.23 o
  -3   5   6      155.69      175.89      3.14 o
  -2   5   6       60.25       72.11      4.23 o
  -1   5   6       93.99      110.84      2.95 o
   0   5   6       74.14      101.37      2.64 o
   1   5   6      235.36      177.10      4.47 o
   2   5   6     2508.51     2139.13     23.40 o
   3   5   6        0.81       -0.86      2.37 o
   4   5   6        3.34       11.72      3.02 o
   5   5   6       37.13       48.72      3.75 o
   6   5   6      320.98      303.73      6.40 o
   7   5   6       18.76       20.99      9.91 o
   8   5   6       29.15       35.15      7.97 o
   9   5   6        3.29        7.08     10.51 o
  -9   6   6        8.94        9.27      2.82 o
  -8   6   6      187.36      178.38      9.91 o
  -7   6   6      185.18      175.99      5.19 o
  -6   6   6       15.62       14.91      2.17 o
  -5   6   6      548.33      589.90     21.50 o
  -4   6   6     1256.47     1235.31     14.93 o
  -3   6   6      254.64      205.22      5.19 o
  -2   6   6       87.82       75.97      2.57 o
  -1   6   6        0.10        3.05      1.92 o
   0   6   6      297.50      246.55      4.47 o
   1   6   6      379.58      373.86      5.89 o
   2   6   6        0.92       18.59      2.32 o
   3   6   6      266.58      297.95      6.06 o
   4   6   6      297.37      304.29      6.40 o
   5   6   6      105.92       96.44      3.62 o
   6   6   6        0.61       -3.50      3.50 o
   7   6   6       12.28       14.46      5.32 o
   8   6   6        8.81       10.38      3.95 o
   9   6   6        0.86        0.44      8.34 o
  -9   7   6       75.16       84.14      8.46 o
  -8   7   6       22.30       21.10      4.95 o
  -7   7   6        7.96        6.90      2.66 o
  -6   7   6        5.05        9.57      2.30 o
  -5   7   6       56.27       65.29      7.01 o
  -4   7   6       28.56       40.32      3.48 o
  -3   7   6       54.42       62.79      5.92 o
  -2   7   6       44.93       57.19      2.63 o
  -1   7   6       49.79       53.96      2.72 o
   0   7   6      190.36      228.18     11.24 o
   1   7   6     2302.57     2060.70     23.91 o
   2   7   6     2136.58     2444.10     29.78 o
   3   7   6       82.26      116.00      3.88 o
   4   7   6      142.51      142.27      7.13 o
   5   7   6      405.91      407.78      7.83 o
   6   7   6       64.25       66.28      3.44 o
   7   7   6       14.54        9.31      8.34 o
   8   7   6        1.10        1.12      3.36 o
   9   7   6       10.73       10.72      5.21 o
  -9   8   6        7.36        0.19      4.92 o
  -8   8   6       14.99       17.72      9.66 o
  -7   8   6       80.94       79.98     10.99 o
  -6   8   6        5.39        8.46      3.07 o
  -5   8   6       82.26       97.95      3.50 o
  -4   8   6     1134.43     1245.98     21.14 o
  -3   8   6      249.39      271.83      7.61 o
  -2   8   6        5.82       13.22      3.75 o
  -1   8   6       18.48       21.02      2.77 o
   0   8   6      842.48      871.95     13.00 o
   1   8   6      215.96      205.98      4.46 o
   2   8   6       17.05       28.13      4.11 o
   3   8   6      148.14      131.19      4.95 o
   4   8   6      758.39      774.54     12.28 o
   5   8   6       28.73       15.17      2.95 o
   6   8   6      270.86      256.92      6.58 o
   7   8   6        2.00        7.05      4.95 o
   8   8   6        1.64        4.61      3.58 o
  -9   9   6        2.08        8.17      5.97 o
  -8   9   6       39.90       33.59      3.70 o
  -7   9   6       54.26       52.64      4.22 o
  -6   9   6       28.14       23.43      3.17 o
  -5   9   6       65.46       61.19      3.79 o
  -4   9   6      291.87      355.92      8.11 o
  -3   9   6       58.41       50.46      8.58 o
  -2   9   6        6.99        8.78      1.85 o
  -1   9   6       57.64       65.28      6.64 o
   0   9   6       28.76       39.98      3.25 o
   1   9   6        0.39        4.47      2.17 o
   2   9   6       20.13       42.56      2.64 o
   3   9   6      544.45      622.59      9.65 o
   4   9   6       62.06       75.65      3.75 o
   5   9   6      446.57      456.14      8.93 o
   6   9   6        1.20        8.21      5.07 o
   7   9   6        2.81       -3.57      3.57 o
   8   9   6        0.27       -2.25      9.79 o
  -8  10   6       10.25        7.62      3.76 o
  -7  10   6        5.19        8.05      4.11 o
  -6  10   6        0.10        4.19      3.50 o
  -5  10   6        6.51       10.04      3.08 o
  -4  10   6      141.21      115.34      4.09 o
  -3  10   6       94.20       95.72      3.30 o
  -2  10   6       84.01       84.73      2.65 o
  -1  10   6       62.79       43.11      3.38 o
   0  10   6      554.49      592.72      8.91 o
   1  10   6      414.85      403.90     10.87 o
   2  10   6      118.81      113.80      8.58 o
   3  10   6       76.50       79.85      3.13 o
   4  10   6      146.04      141.23      6.04 o
   5  10   6      441.29      490.36      9.51 o
   6  10   6       43.75       51.36      3.53 o
   7  10   6        9.92       11.46      7.85 o
   8  10   6        8.05        9.76      8.21 o
  -8  11   6        1.05        3.62      3.91 o
  -7  11   6       23.94       12.96      3.60 o
  -6  11   6       66.93       71.74      4.64 o
  -5  11   6       97.31       99.87      5.19 o
  -4  11   6        4.46        2.74      3.99 o
  -3  11   6      166.77      148.17      4.16 o
  -2  11   6      171.04      149.37      7.97 o
  -1  11   6        2.46        6.34      2.61 o
   0  11   6        3.48        0.85      2.05 o
   1  11   6      149.15      142.22      3.95 o
   2  11   6       57.37       79.01      3.08 o
   3  11   6       57.48       44.23      2.78 o
   4  11   6        6.39       -3.21      3.99 o
   5  11   6       34.33       37.52      3.65 o
   6  11   6        3.07        3.75      3.19 o
   7  11   6        0.76       -2.37      4.11 o
   8  11   6        2.21       -0.60      4.46 o
  -8  12   6       21.27       22.44      6.66 o
  -7  12   6        1.15        0.19      5.29 o
  -6  12   6        1.92        6.94      4.20 o
  -5  12   6       27.61       24.98      3.23 o
  -4  12   6      239.21      261.33     14.38 o
  -3  12   6       40.04       25.21      2.44 o
  -2  12   6       68.83       72.35      6.40 o
  -1  12   6        5.64        7.48      1.65 o
   0  12   6       11.71       21.09      5.32 o
   1  12   6       24.73       24.89      2.89 o
   2  12   6       54.90       52.20      2.96 o
   3  12   6        5.78       -0.56      2.30 o
   4  12   6      155.24      159.71      4.86 o
   5  12   6       20.38       24.78      3.44 o
   6  12   6        0.42       -1.51      3.50 o
   7  12   6        8.58       16.07     10.87 o
  -7  13   6        1.64        1.69      5.80 o
  -6  13   6       20.00       23.20      4.10 o
  -5  13   6       47.67       51.13      7.85 o
  -4  13   6        0.10        1.02      2.44 o
  -3  13   6       63.36       53.41      2.89 o
  -2  13   6       29.25       17.16      2.03 o
  -1  13   6       71.34       56.10      6.52 o
   0  13   6       15.98       15.98      2.78 o
   1  13   6       10.67       14.78      2.30 o
   2  13   6        9.44        2.50      2.72 o
   3  13   6        5.93        1.09      3.62 o
   4  13   6       11.65       10.10      2.03 o
   5  13   6       63.75       61.76      3.91 o
   6  13   6        1.27        1.63      4.71 o
   7  13   6        3.01        4.47      5.81 o
  -7  14   6       27.77       11.65      6.22 o
  -6  14   6        1.07        2.66      3.57 o
  -5  14   6       18.07       16.71      4.35 o
  -4  14   6       11.65       12.36      6.04 o
  -3  14   6       11.73       14.78      2.30 o
  -2  14   6       12.64       13.64      2.03 o
  -1  14   6        1.72        1.69      4.83 o
   0  14   6       42.30       49.50      2.64 o
   1  14   6       17.59       17.92      2.47 o
   2  14   6        5.45       11.51      2.72 o
   3  14   6       40.13       45.41      3.50 o
   4  14   6       25.71       24.76      2.61 o
   5  14   6       11.00       11.92      3.40 o
   6  14   6        6.61       -0.16      7.73 o
  -6  15   6       11.26       25.71      9.06 o
  -5  15   6       12.45        8.60      2.84 o
  -4  15   6       24.57       17.47      2.89 o
  -3  15   6        1.75        5.06      2.90 o
  -2  15   6        2.54       -1.59      2.42 o
  -1  15   6       23.98       21.55      3.02 o
   0  15   6       65.23       68.61      3.04 o
   1  15   6       27.37       23.85      2.78 o
   2  15   6        1.87        6.84      2.64 o
   3  15   6        2.97       -0.02      2.82 o
   4  15   6       43.84       38.88      3.14 o
   5  15   6       37.70       44.99      4.02 o
   6  15   6        0.77        4.57     10.63 o
  -5  16   6       26.18       19.25      9.66 o
  -4  16   6        1.19        1.83      2.67 o
  -3  16   6        0.20        4.59      5.07 o
  -2  16   6        1.09        0.48      2.20 o
  -1  16   6        4.63        8.07      2.17 o
   0  16   6       30.72       26.06      4.11 o
   1  16   6        0.11       -2.32      2.32 o
   2  16   6       24.43       32.24      4.59 o
   3  16   6        2.51        1.79      2.99 o
   4  16   6        1.39        0.86      3.87 o
   5  16   6        0.25        2.81      6.77 o
  -5  17   6        3.49        3.98      4.86 o
  -4  17   6       40.34       50.01      4.59 o
  -3  17   6        8.85        8.77      3.26 o
  -2  17   6       42.22       44.79      2.99 o
  -1  17   6        6.36        0.54      2.13 o
   0  17   6        0.91        3.93      3.14 o
   1  17   6       16.55        9.82      2.78 o
   2  17   6        6.65        9.60      3.17 o
   3  17   6        7.94       17.89      7.85 o
   4  17   6        0.06       -4.95      4.95 o
  -4  18   6       19.25       16.19      5.07 o
  -3  18   6       17.99       21.50      4.59 o
  -2  18   6       16.83       20.78      4.35 o
  -1  18   6       26.01       39.87      3.62 o
   0  18   6       35.63       50.47      3.25 o
   1  18   6        2.36        1.55      2.81 o
   2  18   6        5.43        3.41      3.26 o
   3  18   6        7.15       10.87      5.07 o
  -2  19   6        0.00        0.97      4.35 o
  -1  19   6        1.07        7.01      4.83 o
   0  19   6        0.11        2.42      3.62 o
   1  19   6        0.36        0.24      3.87 o
 -10   1   7        3.39       12.18      4.83 o
  -9   1   7       13.15       17.32      3.14 o
  -8   1   7       50.26       46.13      2.54 o
  -7   1   7      114.51      106.80      3.22 o
  -6   1   7       62.74       89.80      3.02 o
  -5   1   7        0.27        9.75      7.97 o
  -4   1   7        0.07        0.12      1.86 o
  -3   1   7        2.00        0.68      1.86 o
  -2   1   7     1475.76     1340.84     12.30 o
  -1   1   7      162.59      123.96      2.05 o
   0   1   7      416.64      385.62      4.61 o
   1   1   7      860.51     1095.75     12.25 o
   2   1   7      230.47      248.38      3.89 o
   3   1   7       20.37        7.78      2.66 o
   4   1   7        0.21        8.10      4.35 o
   5   1   7        0.25        4.03      5.07 o
   6   1   7       50.14       41.93      2.81 o
   7   1   7        2.55        4.70      2.27 o
   8   1   7        0.12        0.18      2.67 o
   9   1   7        1.96        1.74      3.95 o
 -10   2   7        4.72       -2.23      4.51 o
  -9   2   7       73.56       88.62      5.19 o
  -8   2   7      358.86      331.33      7.13 o
  -7   2   7        4.36        5.36      3.75 o
  -6   2   7       35.56       59.75      2.99 o
  -5   2   7       99.41       84.19      3.23 o
  -4   2   7      246.61      245.66      4.09 o
  -3   2   7       98.30       95.48      2.55 o
  -2   2   7       39.89       71.98      1.81 o
  -1   2   7        2.68       12.01      4.23 o
   0   2   7      457.53      496.47      7.13 o
   1   2   7     1237.07     1266.97     14.99 o
   2   2   7     1837.91     1927.08     20.66 o
   3   2   7      244.16      267.81      6.52 o
   4   2   7      154.43      148.49      3.47 o
   5   2   7        5.63       13.77      2.32 o
   6   2   7       94.76       89.65      3.17 o
   7   2   7      151.67      169.77      7.97 o
   8   2   7        0.27       -3.49      6.89 o
   9   2   7        1.56        3.95     18.36 o
 -10   3   7        9.45       10.37      5.09 o
  -9   3   7      151.81      146.79      4.68 o
  -8   3   7       38.89       31.82      3.99 o
  -7   3   7      308.18      306.88      5.92 o
  -6   3   7      488.51      554.67      7.94 o
  -5   3   7      347.26      361.73      5.88 o
  -4   3   7        3.45        3.87      1.88 o
  -3   3   7       32.21       26.15      2.54 o
  -2   3   7      124.98      185.78      3.16 o
  -1   3   7      136.82      192.62      7.13 o
   0   3   7       87.91       54.19      1.86 o
   1   3   7     3367.41     3453.51     34.97 o
   2   3   7     1536.91     1685.20     18.61 o
   3   3   7       73.99       64.82      2.14 o
   4   3   7       18.87       18.64      2.78 o
   5   3   7      118.93      129.59      6.04 o
   6   3   7        2.42        1.81      3.67 o
   7   3   7       16.29       15.76      3.25 o
   8   3   7       41.96       46.98      4.70 o
   9   3   7        0.51        8.78      6.09 o
  -9   4   7       27.41       31.81      7.61 o
  -8   4   7      297.84      309.12      6.74 o
  -7   4   7      211.12      219.39      5.32 o
  -6   4   7       43.95       42.63      3.02 o
  -5   4   7      120.82      119.40      3.37 o
  -4   4   7      128.10      134.99      5.68 o
  -3   4   7       10.65        7.82      1.92 o
  -2   4   7      298.80      299.99      8.21 o
  -1   4   7     1930.79     1967.89     25.85 o
   0   4   7        0.73       17.29      1.71 o
   1   4   7      225.82      241.04      5.07 o
   2   4   7      692.17      578.32      7.22 o
   3   4   7      229.80      217.96      3.92 o
   4   4   7       11.89       18.46      2.78 o
   5   4   7       22.50       32.21      3.25 o
   6   4   7       77.08       56.85      6.16 o
   7   4   7        1.38        5.85      7.61 o
   8   4   7        0.10        3.28      5.32 o
   9   4   7        2.59       -6.21      6.21 o
  -9   5   7        2.72        1.69      2.30 o
  -8   5   7        6.48       12.96      8.70 o
  -7   5   7       48.03       50.43      2.72 o
  -6   5   7        4.24        6.77      2.41 o
  -5   5   7       35.56       43.99      3.02 o
  -4   5   7       16.47       25.81      1.73 o
  -3   5   7      130.00      155.40      3.19 o
  -2   5   7        3.43        1.52      4.23 o
  -1   5   7      328.20      370.46      7.61 o
   0   5   7       74.99       77.43      3.26 o
   1   5   7      921.91      888.63     11.60 o
   2   5   7      558.60      567.72      7.05 o
   3   5   7       41.41       38.55      2.56 o
   4   5   7       13.70       10.63      3.13 o
   5   5   7        4.03       15.74      3.13 o
   6   5   7       30.23       24.97      3.30 o
   7   5   7       74.18       73.09      6.89 o
   8   5   7        0.11       -1.53      7.85 o
   9   5   7        6.91       11.69      7.05 o
  -9   6   7        8.47        2.77     10.39 o
  -8   6   7        0.05        1.87      4.11 o
  -7   6   7        0.12        4.01      2.30 o
  -6   6   7      281.77      261.35      5.32 o
  -5   6   7       21.00       31.30      2.78 o
  -4   6   7       46.51       49.33      2.55 o
  -3   6   7      104.79      130.59      3.02 o
  -2   6   7       15.26       17.91      2.23 o
  -1   6   7        3.70        7.12      1.81 o
   0   6   7       20.28        6.72      2.27 o
   1   6   7      146.25      179.54      4.59 o
   2   6   7       78.03       89.62      2.90 o
   3   6   7        3.05       14.59      3.06 o
   4   6   7       77.39       73.05      3.53 o
   5   6   7       21.97       23.23      2.95 o
   6   6   7        2.07        0.67      2.77 o
   7   6   7        1.57       -0.03      3.48 o
   8   6   7       13.32       12.59      4.25 o
   9   6   7        0.10        3.23      6.12 o
  -9   7   7       10.25        2.00      7.49 o
  -8   7   7        1.10        2.39      2.43 o
  -7   7   7       13.06       18.68      2.45 o
  -6   7   7       30.35       29.95      5.44 o
  -5   7   7      793.23      793.45     14.86 o
  -4   7   7      207.56      214.46      7.85 o
  -3   7   7        1.37        5.64      2.23 o
  -2   7   7        1.71        8.29      2.05 o
  -1   7   7      235.58      280.63      4.64 o
   0   7   7      315.64      404.62      8.94 o
   1   7   7      404.25      421.29      6.92 o
   2   7   7      183.31      237.31      5.22 o
   3   7   7       14.26       21.90      3.07 o
   4   7   7       80.32       81.34      4.71 o
   5   7   7       42.56       54.11      3.40 o
   6   7   7       19.68       17.62      4.83 o
   7   7   7       11.54       10.83      3.36 o
   8   7   7        0.39       -5.32      5.32 o
  -9   8   7        0.18        7.90      5.89 o
  -8   8   7       61.78       59.22      5.56 o
  -7   8   7        4.43        7.09      5.07 o
  -6   8   7       23.55       25.71      2.85 o
  -5   8   7       46.33       28.53      5.02 o
  -4   8   7       31.19       50.32      3.54 o
  -3   8   7       10.50        7.40      3.02 o
  -2   8   7       70.47       57.88      2.87 o
  -1   8   7       29.39       26.56      3.37 o
   0   8   7      295.94      277.20      5.74 o
   1   8   7       24.37       26.37      2.89 o
   2   8   7      543.09      551.08     25.13 o
   3   8   7      438.15      478.61      6.89 o
   4   8   7       33.44       33.38      7.01 o
   5   8   7        0.00       -3.04      3.04 o
   6   8   7       33.80       29.95      4.95 o
   7   8   7       21.16       19.69      4.83 o
   8   8   7        0.48        1.41      5.56 o
  -8   9   7        3.37        8.80      3.41 o
  -7   9   7       52.62       57.85      6.28 o
  -6   9   7      155.74      161.39     12.08 o
  -5   9   7      122.88      116.34      4.60 o
  -4   9   7       18.89       30.31      3.29 o
  -3   9   7      322.20      336.82     10.15 o
  -2   9   7      143.30      160.37      3.55 o
  -1   9   7        1.42        9.70      2.38 o
   0   9   7      294.98      297.43      6.89 o
   1   9   7     2278.67     2234.62     31.32 o
   2   9   7      282.30      264.19      6.28 o
   3   9   7       14.66       20.20      1.77 o
   4   9   7      135.73      123.62      4.18 o
   5   9   7      157.59      129.37      4.72 o
   6   9   7        2.97        9.63      5.44 o
   7   9   7       24.79       26.76      3.63 o
   8   9   7        5.27       -3.32      3.83 o
  -8  10   7       37.27       35.12      6.40 o
  -7  10   7       75.45       73.60     10.75 o
  -6  10   7        4.31       10.36      5.02 o
  -5  10   7        8.39        2.28      8.21 o
  -4  10   7      155.99      143.80      5.16 o
  -3  10   7       16.70       27.91      3.99 o
  -2  10   7       29.06       28.76      3.50 o
  -1  10   7       17.87       14.13      3.50 o
   0  10   7       47.00       63.62      5.92 o
   1  10   7       70.97       83.07      5.07 o
   2  10   7      472.88      537.29      8.52 o
   3  10   7      688.51      699.65     11.18 o
   4  10   7        3.41        0.24      3.22 o
   5  10   7       71.13       71.96      3.98 o
   6  10   7       58.79       59.11      5.32 o
   7  10   7        9.02       13.26      3.95 o
   8  10   7        2.07       -3.73      4.68 o
  -8  11   7        2.90       -4.15     10.63 o
  -7  11   7        0.88       -0.98      5.07 o
  -6  11   7       35.77       42.82      5.36 o
  -5  11   7       31.79       25.16      5.56 o
  -4  11   7        8.83        0.54      3.26 o
  -3  11   7        0.03       -1.88      3.02 o
  -2  11   7        9.35        6.95      3.87 o
  -1  11   7       17.01       19.91      2.73 o
   0  11   7       48.54       59.36      4.06 o
   1  11   7      199.65      195.44      7.49 o
   2  11   7      250.99      268.85      5.46 o
   3  11   7       12.14        5.14      2.32 o
   4  11   7       18.81       18.39      3.26 o
   5  11   7        4.54       -2.30      3.87 o
   6  11   7       12.58       12.84      6.89 o
   7  11   7        0.52       -2.30      3.76 o
  -7  12   7        4.72        3.10     12.56 o
  -6  12   7       15.69       25.05      5.32 o
  -5  12   7        0.47       -0.17      3.44 o
  -4  12   7       29.70       47.29     16.91 o
  -3  12   7      184.68      182.86      4.92 o
  -2  12   7       65.57       63.46      2.30 o
  -1  12   7       47.96       38.44      5.80 o
   0  12   7        3.27       10.17      3.23 o
   1  12   7        5.12        7.39      2.41 o
   2  12   7        9.51       12.59      2.54 o
   3  12   7        3.01        3.86      2.37 o
   4  12   7        0.40        6.52      3.26 o
   5  12   7        9.94       10.51      5.32 o
   6  12   7        1.50        1.40      6.52 o
   7  12   7        0.18        0.18      7.01 o
  -7  13   7        1.45       -1.80      5.80 o
  -6  13   7       13.39       19.51      4.95 o
  -5  13   7       68.26       76.74     10.03 o
  -4  13   7       74.96       73.12      3.73 o
  -3  13   7        1.58        2.11      2.75 o
  -2  13   7       65.30       55.27     10.39 o
  -1  13   7       36.83       30.29      5.19 o
   0  13   7      262.95      264.24      7.49 o
   1  13   7       31.58       39.63      2.44 o
   2  13   7        0.63        1.57      2.39 o
   3  13   7        0.02        2.60      2.47 o
   4  13   7       18.02       19.26      3.13 o
   5  13   7        0.40       -2.17      3.22 o
   6  13   7        0.32       -2.77      3.51 o
  -7  14   7       19.20       18.86      6.22 o
  -6  14   7        6.48        6.19      4.03 o
  -5  14   7        3.34        1.99      4.10 o
  -4  14   7       48.50       47.55      3.62 o
  -3  14   7        4.43        2.42      5.44 o
  -2  14   7       13.42       13.01      2.57 o
  -1  14   7       32.46       33.13      2.59 o
   0  14   7       18.28       15.86      8.94 o
   1  14   7        1.97        3.49      2.26 o
   2  14   7       73.16       80.64      3.75 o
   3  14   7       16.43       22.97      2.84 o
   4  14   7       19.34       13.90      2.05 o
   5  14   7       12.28       11.40      4.35 o
   6  14   7        9.40        9.26     12.32 o
  -6  15   7       36.11       46.36      5.19 o
  -5  15   7        7.73        2.29      5.07 o
  -4  15   7       59.21       47.15      3.56 o
  -3  15   7        9.71        3.20      8.09 o
  -2  15   7      118.13      106.92     13.89 o
  -1  15   7        8.55        8.04      2.56 o
   0  15   7        2.68        5.18      5.44 o
   1  15   7       70.57       79.42      4.95 o
   2  15   7       25.07       26.90      4.95 o
   3  15   7        0.61       -2.99      2.99 o
   4  15   7        5.29        5.37      2.63 o
   5  15   7        7.95        6.47      4.59 o
  -5  16   7        1.79       10.34      4.38 o
  -4  16   7        6.89       11.17      3.55 o
  -3  16   7       10.18        1.49      7.25 o
  -2  16   7       26.04       27.46      3.41 o
  -1  16   7      113.87      102.44      4.11 o
   0  16   7       44.27       45.67      3.38 o
   1  16   7       25.44       27.25      5.07 o
   2  16   7       77.51       79.80      7.01 o
   3  16   7       45.24       46.80      7.85 o
   4  16   7        9.18       11.63     10.63 o
   5  16   7        7.26        6.92      5.61 o
  -4  17   7        8.34        9.78      4.63 o
  -3  17   7        5.22        5.68      3.65 o
  -2  17   7       21.29       26.34      3.87 o
  -1  17   7        2.82        6.28      2.90 o
   0  17   7       40.18       47.11      3.62 o
   1  17   7       26.97       21.45      2.73 o
   2  17   7       32.12       42.68      3.19 o
   3  17   7        5.31        1.99      3.87 o
   4  17   7       17.33       23.54      7.66 o
  -3  18   7        0.25        7.25      5.56 o
  -2  18   7        3.83        7.97      4.11 o
  -1  18   7        1.70        5.56      3.38 o
   0  18   7       11.31        8.21      3.38 o
   1  18   7        0.08        0.00      3.62 o
   2  18   7        0.77       -4.35      4.59 o
   3  18   7        5.15        2.21      5.32 o
  -1  19   7        3.96        6.52      4.83 o
   0  19   7        0.51        0.00      4.59 o
  -9   0   8       73.44       76.11      3.38 o
  -8   0   8       42.95       39.14      2.42 o
  -7   0   8        0.98        2.90      1.45 o
  -6   0   8      539.17      601.86     13.77 o
  -5   0   8        6.86        7.25      4.35 o
  -4   0   8       66.24       84.57      4.83 o
  -3   0   8        5.42       20.30      2.66 o
  -2   0   8      137.42      121.77      3.14 o
  -1   0   8      217.83      172.75      3.87 o
   0   0   8      516.19      589.06      9.42 o
   1   0   8      239.22      207.55      4.35 o
   2   0   8      607.38      369.19      6.77 o
   3   0   8       85.03      109.45      3.62 o
   4   0   8      127.58      142.07      5.56 o
   5   0   8      111.28      107.28      5.56 o
   6   0   8       91.15       71.76      4.35 o
   7   0   8       14.13       16.19      3.87 o
   8   0   8       12.88       14.50      3.87 o
   9   0   8        2.22       -3.87      9.18 o
  -9   1   8       41.09       39.76      2.90 o
  -8   1   8       69.63       72.65      2.77 o
  -7   1   8        3.28        9.15      2.26 o
  -6   1   8       80.25       67.84      2.85 o
  -5   1   8      615.83      579.26      8.54 o
  -4   1   8      299.31      329.13      5.05 o
  -3   1   8     1524.99     1534.53     16.19 o
  -2   1   8       38.46       29.68      1.57 o
  -1   1   8      170.58      167.14      3.99 o
   0   1   8     4786.82     4492.84     42.54 o
   1   1   8     4759.18     4810.27     45.39 o
   2   1   8      947.62      901.15     10.38 o
   3   1   8       32.46       31.69      5.56 o
   4   1   8      239.54      209.83      4.01 o
   5   1   8       68.99       88.03      3.47 o
   6   1   8       18.60       11.22      2.55 o
   7   1   8       55.27       55.89      9.06 o
   8   1   8       14.02       14.54      2.72 o
   9   1   8        0.33       -4.04      6.28 o
  -9   2   8       18.36       21.92      2.78 o
  -8   2   8      147.07      138.20      4.27 o
  -7   2   8       78.71       89.70      3.08 o
  -6   2   8       22.14       27.61      2.78 o
  -5   2   8        5.58       11.27      2.54 o
  -4   2   8        3.60       11.62      2.14 o
  -3   2   8      126.09      132.40      2.72 o
  -2   2   8        3.63       -1.27      1.27 o
  -1   2   8       82.54      101.68      1.96 o
   0   2   8       93.86      122.86      2.39 o
   1   2   8      149.13      170.58      3.40 o
   2   2   8      165.25      195.51      3.89 o
   3   2   8       48.89       45.67      2.05 o
   4   2   8      156.27      183.49      5.68 o
   5   2   8      198.12      200.62      4.59 o
   6   2   8       24.12       23.97      2.30 o
   7   2   8       60.39       54.09      3.82 o
   8   2   8        0.33        5.07      3.87 o
   9   2   8        1.33        2.74      7.12 o
  -9   3   8        7.63        7.91      2.99 o
  -8   3   8       47.67       56.80      4.71 o
  -7   3   8        8.71        8.71      2.64 o
  -6   3   8      115.58      112.09      3.33 o
  -5   3   8        4.80        3.75      3.50 o
  -4   3   8      109.21      126.03      6.64 o
  -3   3   8        0.07        0.91      2.66 o
  -2   3   8      439.20      450.17      5.61 o
  -1   3   8      369.16      371.45      4.78 o
   0   3   8      700.82      604.46      7.20 o
   1   3   8      872.11      973.45     11.44 o
   2   3   8        1.54       -1.35      4.71 o
   3   3   8       69.50       75.88      2.55 o
   4   3   8        0.02        0.51      4.71 o
   5   3   8       34.64       46.91      3.65 o
   6   3   8        0.33       -0.45      3.75 o
   7   3   8        9.94       12.98      6.40 o
   8   3   8        3.32        4.98      4.01 o
   9   3   8        6.96       11.48     13.17 o
  -9   4   8       58.95       55.97      8.94 o
  -8   4   8      117.02      108.65      3.83 o
  -7   4   8        6.12        5.49      2.32 o
  -6   4   8      134.85      117.51      3.58 o
  -5   4   8       33.02       34.75      2.50 o
  -4   4   8      431.58      419.21      5.80 o
  -3   4   8      202.63      246.01      4.16 o
  -2   4   8      410.62      414.29     13.41 o
  -1   4   8      182.07      159.75      3.62 o
   0   4   8      412.18      397.18     14.74 o
   1   4   8      108.15      103.47      2.50 o
   2   4   8        9.80        2.87      2.03 o
   3   4   8       35.41       47.80      2.26 o
   4   4   8       31.52       24.91      3.99 o
   5   4   8       68.11       50.14      2.90 o
   6   4   8       12.16       11.97      3.30 o
   7   4   8       41.96       45.51      3.84 o
   8   4   8       12.31        3.18      4.81 o
   9   4   8        0.00        9.03      8.94 o
  -9   5   8       30.31       17.73      4.59 o
  -8   5   8       20.08       21.69      2.52 o
  -7   5   8       56.30       48.85      6.40 o
  -6   5   8       32.86       28.83      2.32 o
  -5   5   8       80.92       91.68      3.14 o
  -4   5   8      256.95      238.30      4.70 o
  -3   5   8       11.30       17.55      1.83 o
  -2   5   8      504.94      628.78      7.89 o
  -1   5   8       65.21       71.83      5.32 o
   0   5   8      570.34      486.54     16.31 o
   1   5   8      324.98      320.85      4.60 o
   2   5   8       11.11       21.33      2.01 o
   3   5   8      261.33      276.05      7.97 o
   4   5   8        0.03        5.99      2.82 o
   5   5   8       68.37       61.17      3.47 o
   6   5   8       89.62       97.12      3.75 o
   7   5   8       20.60       22.34      4.59 o
   8   5   8       18.04       13.38      4.74 o
   9   5   8        2.11      -10.64     14.01 o
  -9   6   8       54.89       69.33      7.37 o
  -8   6   8       72.77       63.65      3.35 o
  -7   6   8       34.80       40.78      2.59 o
  -6   6   8       49.99       47.26      7.01 o
  -5   6   8        4.42        3.24      2.54 o
  -4   6   8      183.68      168.65      4.13 o
  -3   6   8        0.05        4.28      1.78 o
  -2   6   8       30.77       23.40      5.92 o
  -1   6   8      136.41      162.31      4.95 o
   0   6   8      890.86      920.34     25.13 o
   1   6   8       93.82      103.76      3.30 o
   2   6   8      673.59      759.44      9.18 o
   3   6   8       13.93       13.83      4.95 o
   4   6   8        4.76       16.20      3.33 o
   5   6   8        0.03       -2.31      2.90 o
   6   6   8       37.48       37.86      3.35 o
   7   6   8        1.40       -4.95      4.95 o
   8   6   8       14.16       13.02      4.38 o
  -9   7   8        0.20       -2.13      5.27 o
  -8   7   8        4.85        5.85      2.65 o
  -7   7   8       45.86       46.72      4.59 o
  -6   7   8        3.40        4.73      1.83 o
  -5   7   8      202.67      181.69     14.50 o
  -4   7   8       67.12       71.13      3.22 o
  -3   7   8       55.15       51.42      2.59 o
  -2   7   8      162.86      174.88     11.84 o
  -1   7   8      392.25      417.98      9.06 o
   0   7   8      834.63      970.67     14.53 o
   1   7   8      768.88      894.47     11.94 o
   2   7   8       93.38       75.39      6.52 o
   3   7   8       30.36       37.70      2.30 o
   4   7   8       26.89       27.45      4.71 o
   5   7   8        0.38        4.51      2.95 o
   6   7   8        1.59        1.06      3.22 o
   7   7   8        6.56        4.88      3.38 o
   8   7   8        3.66       -6.89      6.89 o
  -9   8   8       10.49       25.29      5.27 o
  -8   8   8       98.99      115.30      5.18 o
  -7   8   8       68.98       66.01      3.57 o
  -6   8   8       44.93       38.63     10.27 o
  -5   8   8        5.89        1.51      4.41 o
  -4   8   8       17.34       29.47      2.89 o
  -3   8   8      185.93      195.51      6.64 o
  -2   8   8       67.85       65.24      5.68 o
  -1   8   8      551.79      550.08     12.81 o
   0   8   8        0.69        8.90      5.32 o
   1   8   8      124.41      131.33     13.53 o
   2   8   8     1584.72     1699.33     30.08 o
   3   8   8       93.51      109.99      2.79 o
   4   8   8      123.48      121.87      4.75 o
   5   8   8        2.09        5.29      2.98 o
   6   8   8      108.44      104.77      4.78 o
   7   8   8       32.77       33.00      4.47 o
   8   8   8        0.13       -3.63      4.90 o
  -8   9   8        1.48        8.40      3.22 o
  -7   9   8       50.83       42.17      3.08 o
  -6   9   8       64.38       78.93      5.74 o
  -5   9   8      333.14      360.42      8.55 o
  -4   9   8        1.81       -2.42      5.56 o
  -3   9   8        9.44       17.33      4.35 o
  -2   9   8      370.60      407.99      8.58 o
  -1   9   8       14.73       16.98      3.50 o
   0   9   8       62.94       57.84      3.77 o
   1   9   8      270.71      252.89      5.74 o
   2   9   8        8.59       30.76      5.56 o
   3   9   8      233.49      237.34      4.60 o
   4   9   8        0.64       -0.83      3.04 o
   5   9   8       10.14        7.32      3.48 o
   6   9   8        0.14        1.14      9.06 o
   7   9   8        0.03        4.17      3.60 o
   8   9   8        0.28        3.67      4.52 o
  -8  10   8        0.09       -1.03      7.01 o
  -7  10   8       19.31       31.59      5.11 o
  -6  10   8        5.65        3.37      4.38 o
  -5  10   8       10.59       12.97      4.95 o
  -4  10   8        2.99        5.02      3.10 o
  -3  10   8      208.03      193.35      5.05 o
  -2  10   8      334.47      336.00      6.46 o
  -1  10   8      101.84      112.59      3.48 o
   0  10   8       33.90       41.27      3.40 o
   1  10   8        0.12        9.09      3.40 o
   2  10   8       10.62       16.76      3.99 o
   3  10   8        0.79       -3.02      3.02 o
   4  10   8        0.01       -4.04      4.83 o
   5  10   8        9.94        5.33      3.40 o
   6  10   8        4.57        5.37      3.22 o
   7  10   8       12.55       22.24      9.30 o
  -8  11   8        0.11       -6.64      6.64 o
  -7  11   8       15.51       14.57      5.36 o
  -6  11   8       28.44       33.16      5.16 o
  -5  11   8        0.58        0.63      3.26 o
  -4  11   8       85.07       82.26      4.41 o
  -3  11   8       16.46       14.32      3.36 o
  -2  11   8       44.67       27.72      2.69 o
  -1  11   8       30.86       28.29      2.81 o
   0  11   8       87.16      108.24      4.29 o
   1  11   8      450.42      490.07     17.28 o
   2  11   8       65.56       53.06      3.42 o
   3  11   8       26.16       24.45      4.83 o
   4  11   8       13.52       21.24      3.26 o
   5  11   8       11.55       16.73      3.67 o
   6  11   8       10.44        8.83     10.39 o
   7  11   8        3.81        5.50      5.44 o
  -7  12   8       27.10       27.43      5.63 o
  -6  12   8       53.62       53.90     14.26 o
  -5  12   8        2.84        8.00      3.54 o
  -4  12   8       31.92       33.62      3.52 o
  -3  12   8        5.57        2.78      2.98 o
  -2  12   8       28.95       31.64      2.29 o
  -1  12   8        0.21        0.03      2.73 o
   0  12   8       48.87       47.52      3.47 o
   1  12   8       32.46       22.49      3.50 o
   2  12   8       10.71       18.37      2.66 o
   3  12   8       27.83       33.09      6.28 o
   4  12   8        0.93        3.62      2.90 o
   5  12   8       24.21       20.71      3.70 o
   6  12   8        1.97       -0.52      3.29 o
   7  12   8        4.43        2.70      4.80 o
  -7  13   8       39.85       31.53      6.15 o
  -6  13   8        6.13        4.81      6.77 o
  -5  13   8       33.90       31.88      4.13 o
  -4  13   8       13.51       18.75      6.04 o
  -3  13   8       52.18       57.97      7.85 o
  -2  13   8       51.72       40.44      6.28 o
  -1  13   8       16.36       11.72      7.01 o
   0  13   8       82.36       69.06      4.83 o
   1  13   8      174.91      183.45      8.94 o
   2  13   8        0.56       -1.77      2.47 o
   3  13   8       37.00       50.19      3.23 o
   4  13   8        0.42        1.75      3.17 o
   5  13   8        2.89       -2.83      3.25 o
   6  13   8        4.41        6.04      4.34 o
  -6  14   8       29.35       29.41      7.13 o
  -5  14   8        5.48        6.22      4.20 o
  -4  14   8        0.95        1.20      3.14 o
  -3  14   8        2.80       -0.63      2.55 o
  -2  14   8       43.43       47.84      2.58 o
  -1  14   8        4.47        2.58      2.47 o
   0  14   8       46.54       55.65      4.20 o
   1  14   8      107.03      107.68      4.50 o
   2  14   8       41.78       36.63      4.47 o
   3  14   8        3.22       -2.61      2.61 o
   4  14   8        9.34        0.35      3.33 o
   5  14   8        7.03        0.98      7.01 o
   6  14   8        4.86        3.74      4.70 o
  -6  15   8        0.00       -6.08      8.58 o
  -5  15   8        5.66        0.34      4.95 o
  -4  15   8        9.86       10.75      8.09 o
  -3  15   8       14.40       11.83      2.78 o
  -2  15   8       24.99       29.87      9.42 o
  -1  15   8        4.08        5.70      3.62 o
   0  15   8       28.80       14.86      4.83 o
   1  15   8        7.11        9.70      3.54 o
   2  15   8        1.20        5.57      3.02 o
   3  15   8       22.76       20.23      3.13 o
   4  15   8        1.76       -3.62      3.62 o
   5  15   8        6.23       12.48      9.18 o
  -5  16   8        0.09       -1.35      4.49 o
  -4  16   8        8.43       11.86      7.37 o
  -3  16   8        0.89       -1.32      3.24 o
  -2  16   8        6.96       11.19      3.22 o
  -1  16   8        0.79        2.23      2.80 o
   0  16   8        6.81       10.45      4.47 o
   1  16   8       30.96       22.90      3.60 o
   2  16   8        3.36        6.05      2.84 o
   3  16   8        5.71        5.22      3.19 o
   4  16   8        0.31       -3.82      3.84 o
  -4  17   8        0.01        7.23      5.03 o
  -3  17   8        2.44        3.16      3.67 o
  -2  17   8        1.32        3.21      9.18 o
  -1  17   8       32.50       37.45      3.62 o
   0  17   8       28.35       45.67      4.11 o
   1  17   8       12.79       20.11      3.82 o
   2  17   8        7.82       19.07     15.22 o
   3  17   8        8.79        9.26      5.46 o
  -2  18   8       15.36       13.77      4.35 o
  -1  18   8       20.41       13.77      4.59 o
   0  18   8       14.09       17.88      4.11 o
   1  18   8        0.33       10.87      3.87 o
   2  18   8       24.82       25.34      7.37 o
  -9   1   9        1.24       -3.23      3.23 o
  -8   1   9        5.40        4.91      2.54 o
  -7   1   9        0.44        1.76      3.50 o
  -6   1   9        0.20       -4.58      9.42 o
  -5   1   9      118.61      111.92      3.67 o
  -4   1   9       18.68       13.18      1.90 o
  -3   1   9      107.92      103.42      2.67 o
  -2   1   9      219.26      304.13      4.16 o
  -1   1   9      210.27      252.20      3.47 o
   0   1   9       96.13       84.11      3.50 o
   1   1   9      291.10      284.24      4.16 o
   2   1   9        2.31        4.98      3.50 o
   3   1   9       59.31       78.95      2.64 o
   4   1   9       42.67       29.00      2.56 o
   5   1   9       21.14       24.93      3.14 o
   6   1   9      104.82      113.51      4.23 o
   7   1   9       47.49       44.47      3.06 o
   8   1   9        2.26        4.33      4.71 o
   9   1   9        0.00       -6.58      6.58 o
  -9   2   9       33.19       37.97      3.71 o
  -8   2   9        2.97        9.25      2.32 o
  -7   2   9       64.69       61.30      2.55 o
  -6   2   9       57.11       44.62      5.92 o
  -5   2   9       58.70       60.79      2.63 o
  -4   2   9        3.88        6.18      1.79 o
  -3   2   9      656.53      709.08     10.51 o
  -2   2   9     1765.09     1844.32     17.50 o
  -1   2   9      584.57      523.47      5.80 o
   0   2   9       30.06       49.11      1.96 o
   1   2   9      911.91      921.00     11.19 o
   2   2   9      586.25      493.93      7.47 o
   3   2   9        2.41       10.62      2.14 o
   4   2   9       65.68       68.10      3.02 o
   5   2   9      177.01      166.01      4.23 o
   6   2   9       16.83       16.57      4.11 o
   7   2   9        1.62        4.51      3.84 o
   8   2   9        6.77       17.01      4.16 o
   9   2   9        5.42       -7.82      7.82 o
  -9   3   9        1.25        1.20      3.13 o
  -8   3   9      182.23      190.01      4.95 o
  -7   3   9       75.88       79.45      3.38 o
  -6   3   9        0.97       -2.30      2.30 o
  -5   3   9      123.38      137.42      3.37 o
  -4   3   9      227.52      227.95      3.53 o
  -3   3   9      255.98      247.87      3.83 o
  -2   3   9       30.66       39.92      1.93 o
  -1   3   9       92.79      113.90      2.30 o
   0   3   9        2.28       -1.97      1.97 o
   1   3   9      114.69      138.17      3.25 o
   2   3   9      151.06      199.08      7.01 o
   3   3   9      419.64      410.97      6.62 o
   4   3   9      105.98      118.51      3.99 o
   5   3   9       98.79       83.37      3.82 o
   6   3   9       19.53       23.75      3.40 o
   7   3   9       43.99       49.28      4.26 o
   8   3   9        0.99        4.80      4.47 o
  -9   4   9       66.54       66.03      6.04 o
  -8   4   9       79.51       95.96      3.82 o
  -7   4   9        8.41        8.61      2.26 o
  -6   4   9        0.68        2.68      6.04 o
  -5   4   9       18.28       24.03      2.42 o
  -4   4   9       41.34       36.65      2.44 o
  -3   4   9      167.47      136.55      3.99 o
  -2   4   9      111.69       97.98      7.61 o
  -1   4   9      622.48      539.49     10.63 o
   0   4   9        7.40        8.77      2.01 o
   1   4   9      363.99      315.54      8.34 o
   2   4   9      120.68      129.79      6.16 o
   3   4   9        9.21       17.59      2.03 o
   4   4   9       13.50       25.49      4.59 o
   5   4   9       39.16       33.83      5.19 o
   6   4   9        4.94        6.42      2.89 o
   7   4   9       22.02       23.21      3.82 o
   8   4   9        0.03        1.48      5.09 o
  -9   5   9        2.65        0.73      6.52 o
  -8   5   9       26.79       28.53      8.70 o
  -7   5   9       18.72       16.26      2.37 o
  -6   5   9        5.49        3.68      2.09 o
  -5   5   9      122.11      119.10      3.67 o
  -4   5   9       10.91       15.83      3.50 o
  -3   5   9        0.00       10.32      3.99 o
  -2   5   9      385.63      414.43      8.82 o
  -1   5   9       15.19       18.74      2.54 o
   0   5   9      290.04      298.23      4.24 o
   1   5   9        0.00        8.74      1.97 o
   2   5   9      274.17      230.34      4.18 o
   3   5   9       18.19       16.59      4.71 o
   4   5   9        9.47        9.66      3.08 o
   5   5   9        0.15       -2.89      2.89 o
   6   5   9        5.85        5.07      5.80 o
   7   5   9       25.47       21.75      4.24 o
   8   5   9        5.71        9.09      5.27 o
  -9   6   9        3.42        8.53      4.90 o
  -8   6   9        0.99        1.78      2.55 o
  -7   6   9        3.84        3.85      2.27 o
  -6   6   9       12.86       14.79      2.54 o
  -5   6   9       29.43       41.85      2.96 o
  -4   6   9      169.60      181.64      5.32 o
  -3   6   9       39.68       31.46      2.01 o
  -2   6   9       14.44       17.48      3.38 o
  -1   6   9        2.24        8.43      1.83 o
   0   6   9      343.99      391.99     19.09 o
   1   6   9       78.69       94.01      2.63 o
   2   6   9       35.99       38.39      3.14 o
   3   6   9        0.85        9.21      2.05 o
   4   6   9       34.17       48.21      3.33 o
   5   6   9        9.33       10.54      2.82 o
   6   6   9       19.34       13.34      3.30 o
   7   6   9       10.76        4.88      4.53 o
   8   6   9        0.61        3.38      5.89 o
  -9   7   9       15.15       19.45      6.04 o
  -8   7   9        0.50        3.28      2.45 o
  -7   7   9        1.46       -0.62      2.90 o
  -6   7   9        1.20        0.13      4.59 o
  -5   7   9      349.28      336.57      8.31 o
  -4   7   9        2.81        9.20      5.19 o
  -3   7   9       34.08       43.35      2.57 o
  -2   7   9       32.47       33.63      9.66 o
  -1   7   9        2.15       -1.16      2.78 o
   0   7   9        0.00        9.28      2.72 o
   1   7   9        0.61       11.39      2.67 o
   2   7   9       93.63       92.13      7.97 o
   3   7   9      152.26      121.36      4.35 o
   4   7   9       91.94       75.28      7.37 o
   5   7   9        0.00        1.22      3.19 o
   6   7   9       11.59       12.01      5.32 o
   7   7   9       30.51       21.33      5.44 o
   8   7   9        0.02       -3.89     15.83 o
  -8   8   9        6.63       15.43      4.81 o
  -7   8   9        5.93       12.82      8.34 o
  -6   8   9       10.51        3.42     12.08 o
  -5   8   9        9.29        9.14      4.16 o
  -4   8   9      127.80      112.71      3.75 o
  -3   8   9      192.82      180.54      4.25 o
  -2   8   9      180.99      175.08      4.95 o
  -1   8   9       16.42       24.91      2.40 o
   0   8   9        0.88        0.62      2.85 o
   1   8   9       81.63       80.07      5.80 o
   2   8   9       71.95      113.01      3.65 o
   3   8   9       11.59       15.91      2.42 o
   4   8   9        1.25       -3.22      3.22 o
   5   8   9      103.82      104.80      4.99 o
   6   8   9       43.26       45.11      4.58 o
   7   8   9        3.46        9.45      3.95 o
   8   8   9       18.10       27.45      6.31 o
  -8   9   9       21.98       26.75      4.92 o
  -7   9   9        7.67        4.25      6.89 o
  -6   9   9        6.60       12.73      4.40 o
  -5   9   9        5.20        5.20      3.91 o
  -4   9   9        0.05       -2.67      2.67 o
  -3   9   9       32.73       19.31      3.75 o
  -2   9   9        4.19       13.84      2.88 o
  -1   9   9      204.87      185.66      4.71 o
   0   9   9      183.67      174.82      4.83 o
   1   9   9       39.04       63.12      3.62 o
   2   9   9      407.18      411.90      7.77 o
   3   9   9      279.77      277.01     10.27 o
   4   9   9       11.30       10.97      3.44 o
   5   9   9        9.91       13.23      3.75 o
   6   9   9       41.42       37.99      3.88 o
   7   9   9       68.04       67.89     10.03 o
  -8  10   9       13.13       17.27      8.46 o
  -7  10   9        1.31        1.72      5.17 o
  -6  10   9       52.67       45.64     10.03 o
  -5  10   9        1.08        1.63      2.98 o
  -4  10   9       68.78       62.22      3.84 o
  -3  10   9       24.15       17.89      4.71 o
  -2  10   9      134.87      127.30      4.25 o
  -1  10   9      513.82      495.97      7.64 o
   0  10   9       32.91       44.07      3.95 o
   1  10   9      841.96      880.12     15.13 o
   2  10   9      297.91      296.01      6.95 o
   3  10   9        7.87        6.67      1.75 o
   4  10   9        3.28        0.23      5.92 o
   5  10   9       18.39       24.91      3.65 o
   6  10   9       19.78       21.72      4.13 o
   7  10   9        0.57        0.10      4.51 o
  -7  11   9       26.25       31.78      5.63 o
  -6  11   9       12.52       17.45      5.33 o
  -5  11   9        0.19       -2.07      9.42 o
  -4  11   9       16.49       17.89      3.17 o
  -3  11   9       93.22       84.30      3.50 o
  -2  11   9      355.31      375.69      7.61 o
  -1  11   9       20.24        9.81      2.35 o
   0  11   9      164.28      155.60      4.92 o
   1  11   9      111.61       90.81      4.12 o
   2  11   9        0.54        6.28      3.22 o
   3  11   9        0.80        2.50      4.11 o
   4  11   9        8.54        6.33      3.50 o
   5  11   9        2.08       -2.23      3.77 o
   6  11   9        2.08        3.36      4.10 o
   7  11   9        2.35       -3.48      7.97 o
  -7  12   9        3.86        2.50      5.46 o
  -6  12   9        0.11       -2.00      4.68 o
  -5  12   9        1.01       -0.29      5.68 o
  -4  12   9        2.58        6.33      3.30 o
  -3  12   9        5.65       -1.87      3.05 o
  -2  12   9       26.86       17.39     12.08 o
  -1  12   9       91.55       81.87      3.08 o
   0  12   9        5.80        7.03      3.23 o
   1  12   9       51.00       50.83      5.32 o
   2  12   9       79.03       93.63      4.60 o
   3  12   9        6.17        8.90      2.23 o
   4  12   9        2.25       -6.16      6.16 o
   5  12   9       10.93       17.74      8.21 o
   6  12   9        0.02        5.61      4.06 o
  -6  13   9        2.28        1.83      3.91 o
  -5  13   9        0.14       -3.70      3.70 o
  -4  13   9       24.85       26.65      3.91 o
  -3  13   9       45.29       41.49      3.64 o
  -2  13   9        0.63        6.60      5.92 o
  -1  13   9        3.22       10.21      2.22 o
   0  13   9        4.74        6.33      3.58 o
   1  13   9        7.67       11.62      3.54 o
   2  13   9       18.07        9.74      4.47 o
   3  13   9        2.33        0.90      2.87 o
   4  13   9        1.74       -0.39      3.75 o
   5  13   9        0.01       -3.60      3.65 o
   6  13   9        0.05       -5.27      6.52 o
  -6  14   9        5.23       10.94      4.16 o
  -5  14   9        5.34        5.88      4.11 o
  -4  14   9       14.03       14.89      3.57 o
  -3  14   9        0.32       -2.72      3.95 o
  -2  14   9        6.18        7.06      9.18 o
  -1  14   9       50.42       46.28      2.83 o
   0  14   9       19.03       24.48      4.11 o
   1  14   9        1.46        4.13      3.08 o
   2  14   9       26.49       22.71      3.99 o
   3  14   9        0.48       -0.21      3.05 o
   4  14   9        2.13        0.97      6.28 o
   5  14   9        0.14       -5.04      5.04 o
  -5  15   9        3.61        1.69      7.25 o
  -4  15   9       13.83       13.26     17.52 o
  -3  15   9        4.09        6.66      4.35 o
  -2  15   9        5.57        7.93      4.35 o
  -1  15   9       26.05       28.67      3.38 o
   0  15   9       24.51       19.51      3.11 o
   1  15   9        5.02        4.78      6.52 o
   2  15   9       23.99       22.55      3.63 o
   3  15   9        9.83       11.24      7.49 o
   4  15   9        0.13        8.33      6.14 o
   5  15   9        4.32        5.61      8.21 o
  -4  16   9        0.01       -0.48      4.79 o
  -3  16   9        2.43        8.40     12.08 o
  -2  16   9       69.24       72.41      4.56 o
  -1  16   9       20.10       17.96      2.92 o
   0  16   9        1.36       -4.07     10.75 o
   1  16   9       32.25       35.29      4.27 o
   2  16   9       63.38       58.76      7.13 o
   3  16   9        1.92       -1.29      3.93 o
   4  16   9        0.00        3.28      5.02 o
  -3  17   9        8.64        2.83      4.54 o
  -2  17   9        0.68        5.63      5.44 o
  -1  17   9       18.87       24.40      2.95 o
   0  17   9       44.83       46.40      3.89 o
   1  17   9       24.89       25.04      4.73 o
   2  17   9        9.26       10.56      5.08 o
   3  17   9       22.17       11.15      7.20 o
  -1  18   9       10.45       10.39      5.32 o
   0  18   9        2.76        6.52      4.11 o
   1  18   9        1.90       -2.60      3.86 o
  -9   0  10        4.61       14.26      4.83 o
  -8   0  10       26.21       21.99      5.56 o
  -7   0  10        3.60        7.73      4.83 o
  -6   0  10       46.18       34.07      4.59 o
  -5   0  10        1.20        9.91      4.35 o
  -4   0  10        3.21        5.32      3.14 o
  -3   0  10     1927.27     2098.66     33.34 o
  -2   0  10     2209.30     2276.98     31.89 o
  -1   0  10       37.72       32.86      2.66 o
   0   0  10      221.52      193.29      4.35 o
   1   0  10     3335.27     3667.71     51.71 o
   2   0  10      884.58      954.14     15.95 o
   3   0  10       37.67       47.36      3.38 o
   4   0  10      121.55      158.98      4.83 o
   5   0  10       96.35       85.77      4.59 o
   6   0  10       41.40       42.77      4.35 o
   7   0  10       83.03       82.39      5.32 o
   8   0  10      157.32      176.38      8.70 o
  -9   1  10        1.35        6.04      3.59 o
  -8   1  10        3.75        1.65      3.08 o
  -7   1  10       49.36       45.15      3.58 o
  -6   1  10      104.35       93.59      3.84 o
  -5   1  10       23.48       30.73      3.06 o
  -4   1  10      110.67      127.02      4.59 o
  -3   1  10      221.76      268.47      6.40 o
  -2   1  10      159.61      198.77      3.25 o
  -1   1  10      483.64      480.16      6.20 o
   0   1  10      165.55      152.65      3.06 o
   1   1  10       23.27       51.99      4.59 o
   2   1  10      268.70      274.26      4.35 o
   3   1  10      127.57      146.90      7.61 o
   4   1  10        0.11        6.28      2.22 o
   5   1  10        0.74       -2.32      2.32 o
   6   1  10       56.43       66.42      3.23 o
   7   1  10       14.38       16.43      2.67 o
   8   1  10        1.08        4.91      5.56 o
  -9   2  10       14.56       17.12      6.28 o
  -8   2  10        5.42       -0.72      3.13 o
  -7   2  10        2.36        0.00      1.51 o
  -6   2  10        5.83        3.07      3.38 o
  -5   2  10       13.64        9.98      2.11 o
  -4   2  10        5.84       11.08      2.54 o
  -3   2  10      433.98      471.22     10.15 o
  -2   2  10      442.74      506.47      6.09 o
  -1   2  10      145.39      157.53      2.64 o
   0   2  10      178.36      198.12      3.47 o
   1   2  10      921.76      927.77     11.96 o
   2   2  10       91.23       87.87      2.82 o
   3   2  10      135.88      141.75      4.35 o
   4   2  10       19.52       26.91      2.47 o
   5   2  10        0.01       -3.38      3.38 o
   6   2  10        8.82        7.12      3.65 o
   7   2  10       53.86       63.90      5.32 o
   8   2  10       34.75       42.44      6.28 o
  -9   3  10        1.57       -2.12      4.40 o
  -8   3  10        2.11       -0.51      2.26 o
  -7   3  10        2.58        2.05      2.13 o
  -6   3  10       89.73       92.67      3.25 o
  -5   3  10        4.49        4.42      1.74 o
  -4   3  10       79.11       85.29      4.71 o
  -3   3  10      316.48      264.52      5.19 o
  -2   3  10      348.21      347.76      5.07 o
  -1   3  10       17.04       22.35      1.71 o
   0   3  10       26.57       33.66      5.32 o
   1   3  10       47.52       71.36      4.23 o
   2   3  10       64.21       61.42      2.77 o
   3   3  10      131.08      125.29      3.99 o
   4   3  10        1.46        8.87      2.09 o
   5   3  10        0.27       -2.89      2.89 o
   6   3  10        6.52        5.84      4.59 o
   7   3  10        1.82        9.45      9.66 o
   8   3  10        2.56       -0.56      5.36 o
  -9   4  10        0.40        8.34      4.44 o
  -8   4  10        0.65       -0.07      2.30 o
  -7   4  10       12.70       13.24      2.44 o
  -6   4  10        0.51        1.55      2.09 o
  -5   4  10      121.05      102.55      5.07 o
  -4   4  10       53.25       63.50      2.78 o
  -3   4  10       64.59       74.40      3.87 o
  -2   4  10      120.95      104.31      2.82 o
  -1   4  10      296.12      311.75      9.30 o
   0   4  10       10.54       14.91      2.23 o
   1   4  10       81.18      102.33      3.62 o
   2   4  10       24.03       26.46      2.22 o
   3   4  10        9.29       10.02      2.20 o
   4   4  10       61.89       38.75      3.33 o
   5   4  10       64.80       66.24      3.58 o
   6   4  10        2.62       12.63      3.23 o
   7   4  10        0.23       -3.27      3.30 o
   8   4  10        1.48       13.63      8.46 o
  -9   5  10        0.34       -3.20      6.91 o
  -8   5  10       60.63       57.86      3.42 o
  -7   5  10       13.33       13.87      2.19 o
  -6   5  10       56.93       58.97      2.41 o
  -5   5  10        2.08       -0.92      2.37 o
  -4   5  10      284.05      299.39      5.38 o
  -3   5  10      285.28      305.16     17.64 o
  -2   5  10      176.41      167.24      3.44 o
  -1   5  10      387.66      420.29     10.03 o
   0   5  10      166.36      204.43      4.83 o
   1   5  10      167.96      171.99      3.77 o
   2   5  10      248.65      302.03      5.21 o
   3   5  10        0.03        5.91      2.20 o
   4   5  10       61.84       52.08      3.16 o
   5   5  10       61.49       69.71      3.60 o
   6   5  10       17.51       16.92      3.33 o
   7   5  10        5.19       14.56      3.71 o
   8   5  10       13.47        2.42      5.23 o
  -9   6  10        1.02       14.63      9.91 o
  -8   6  10        3.33        3.33      3.38 o
  -7   6  10       18.72       16.89      4.23 o
  -6   6  10       31.11       26.79      2.82 o
  -5   6  10      127.32      130.34      4.33 o
  -4   6  10       19.11       14.87      2.38 o
  -3   6  10      437.41      461.60      6.89 o
  -2   6  10      327.83      343.09     10.15 o
  -1   6  10       23.60       22.00      2.01 o
   0   6  10      367.53      401.65      9.66 o
   1   6  10      261.16      209.45      7.97 o
   2   6  10      131.84      117.41      4.23 o
   3   6  10        0.10        4.49      4.71 o
   4   6  10        0.07       -2.82      2.82 o
   5   6  10       13.83       14.20      3.50 o
   6   6  10        0.00        3.13      3.47 o
   7   6  10       32.31       35.71      4.42 o
   8   6  10       26.25       33.84      6.55 o
  -8   7  10       31.28       36.92      3.58 o
  -7   7  10        7.40       12.85      4.35 o
  -6   7  10       33.82       34.39      5.56 o
  -5   7  10       17.83       21.01      3.14 o
  -4   7  10      332.61      336.46      7.49 o
  -3   7  10      200.19      203.93      4.54 o
  -2   7  10      234.92      254.74      5.28 o
  -1   7  10      233.54      247.38     14.74 o
   0   7  10      374.79      345.06      6.17 o
   1   7  10       16.63       26.77      2.67 o
   2   7  10      339.08      350.15      5.97 o
   3   7  10       12.63        5.58      2.19 o
   4   7  10       45.81       41.69      4.83 o
   5   7  10        0.03        0.99      3.02 o
   6   7  10       74.12       78.90      4.06 o
   7   7  10       52.56       54.86      9.54 o
   8   7  10        1.63        6.39      6.52 o
  -8   8  10        0.66       -3.08      5.09 o
  -7   8  10        4.97        5.92      3.65 o
  -6   8  10        0.10       -1.16      4.18 o
  -5   8  10        2.93       -1.48      5.44 o
  -4   8  10      102.37      105.50      3.24 o
  -3   8  10      122.79      116.53      4.35 o
  -2   8  10       56.30       61.77     10.63 o
  -1   8  10       54.75       64.26      2.61 o
   0   8  10      342.55      310.99      6.25 o
   1   8  10      114.35      116.28     10.15 o
   2   8  10        0.23        2.40      2.72 o
   3   8  10        3.39        2.36      2.14 o
   4   8  10        0.65       -3.71      8.58 o
   5   8  10        5.53        9.25      3.71 o
   6   8  10        0.21       -3.42      3.42 o
   7   8  10        0.43       -4.01      4.01 o
  -8   9  10        9.67       12.56      5.50 o
  -7   9  10        5.29        8.00     10.51 o
  -6   9  10       62.64       71.45      5.80 o
  -5   9  10        0.90       -3.38      3.73 o
  -4   9  10        6.47       14.76      3.62 o
  -3   9  10       66.52       68.33      3.03 o
  -2   9  10       97.38       86.09      3.52 o
  -1   9  10       50.46       46.86      2.43 o
   0   9  10       12.22       23.84      2.96 o
   1   9  10       99.01       84.13      3.87 o
   2   9  10       29.59       22.49      2.81 o
   3   9  10       14.70       17.26      7.13 o
   4   9  10        0.86        1.71      6.16 o
   5   9  10       21.94       21.06      3.93 o
   6   9  10        8.02       11.21      3.88 o
   7   9  10       11.34        2.27      4.42 o
  -7  10  10       35.75       32.63      5.19 o
  -6  10  10        1.07        1.07      4.99 o
  -5  10  10       29.96       33.41      3.14 o
  -4  10  10       65.34       65.30      3.48 o
  -3  10  10      186.16      179.70     10.03 o
  -2  10  10       88.74      100.44      3.89 o
  -1  10  10       66.06       60.11      3.75 o
   0  10  10       22.67       14.78      3.38 o
   1  10  10      155.51      149.80      4.83 o
   2  10  10        6.82        6.31      4.11 o
   3  10  10       21.40       27.61      2.14 o
   4  10  10       16.13       14.14      5.56 o
   5  10  10       20.00       11.69      4.02 o
   6  10  10        0.56       -3.16      3.91 o
   7  10  10       17.98       31.47     15.95 o
  -7  11  10        9.03        6.71      7.73 o
  -6  11  10       84.49       86.94     18.36 o
  -5  11  10        9.57       15.10      8.21 o
  -4  11  10        0.68       -2.77      4.47 o
  -3  11  10        8.79        9.29      2.45 o
  -2  11  10      134.22      149.56      6.28 o
  -1  11  10       94.73       91.95     10.63 o
   0  11  10       48.80       42.36      7.01 o
   1  11  10        0.69       -0.63      5.80 o
   2  11  10        1.86        2.43      3.16 o
   3  11  10       20.68       18.85      2.14 o
   4  11  10        7.96        7.09      3.33 o
   5  11  10        7.49       12.52      4.23 o
   6  11  10        0.02       -3.01      4.35 o
  -7  12  10        2.97        8.51      5.95 o
  -6  12  10        1.72       10.75      5.80 o
  -5  12  10        9.28        9.76      7.01 o
  -4  12  10        0.71        1.50      3.19 o
  -3  12  10       49.84       54.35      3.88 o
  -2  12  10      104.63      119.20      4.06 o
  -1  12  10       16.80       17.92      5.80 o
   0  12  10       56.38       47.24      3.58 o
   1  12  10       57.68       58.53      7.97 o
   2  12  10       22.83       23.46      3.65 o
   3  12  10        1.98        3.57      2.14 o
   4  12  10        0.03       -2.03      3.60 o
   5  12  10        2.53       15.95      6.64 o
   6  12  10        8.83       11.02      4.82 o
  -6  13  10        1.63        4.95      7.49 o
  -5  13  10       39.32       41.07      3.95 o
  -4  13  10        5.37        7.84      4.11 o
  -3  13  10        0.46        3.76      3.04 o
  -2  13  10        0.20        6.28      2.59 o
  -1  13  10       16.21       18.84      4.23 o
   0  13  10        0.22        5.07      4.83 o
   1  13  10        0.03        3.84      3.75 o
   2  13  10        0.16       -3.66      3.66 o
   3  13  10        0.27       -2.55      4.47 o
   4  13  10        0.70       -3.55      3.92 o
   5  13  10        0.18        6.00      5.80 o
  -6  14  10       21.17       10.28      5.12 o
  -5  14  10        6.85        7.13      4.47 o
  -4  14  10       42.26       41.11      5.56 o
  -3  14  10       28.27       30.93      4.95 o
  -2  14  10       18.90       10.70      2.57 o
  -1  14  10        9.09        5.00      2.23 o
   0  14  10       39.27       41.65      4.18 o
   1  14  10        5.32        5.44      3.99 o
   2  14  10        0.06        0.03      3.53 o
   3  14  10        4.22        3.50      2.74 o
   4  14  10        8.02        0.36      4.95 o
   5  14  10        1.65        8.27      8.21 o
  -5  15  10        4.98       16.83      8.94 o
  -4  15  10        0.85       -0.58      4.13 o
  -3  15  10        0.76       -0.68      4.42 o
  -2  15  10        1.95        4.69      2.53 o
  -1  15  10        1.09       -0.27      2.63 o
   0  15  10       17.52       13.36      3.33 o
   1  15  10       31.82       32.72      4.95 o
   2  15  10        0.06       -1.32      5.32 o
   3  15  10        2.12       11.83     15.70 o
   4  15  10        0.59        9.49      8.58 o
  -4  16  10        2.12       -3.94      4.78 o
  -3  16  10        0.21        0.48      4.38 o
  -2  16  10       10.80       17.16      2.37 o
  -1  16  10        3.04        5.32      6.28 o
   0  16  10        0.11        0.04      3.48 o
   1  16  10        2.40        2.32      3.83 o
   2  16  10        0.00       -0.11      9.30 o
   3  16  10        0.01       -2.54     17.76 o
  -2  17  10       12.26        6.51      5.14 o
  -1  17  10        8.98       15.59      5.70 o
   0  17  10        8.98        8.57      8.34 o
   1  17  10       16.00       19.82     10.03 o
   2  17  10        0.23       -3.31      6.39 o
  -9   1  11        6.99        4.78      5.68 o
  -8   1  11       24.66       38.91     12.20 o
  -7   1  11        0.15       -2.41      3.06 o
  -6   1  11       28.95       41.75      3.62 o
  -5   1  11        0.59       -2.13      2.13 o
  -4   1  11       71.43       79.18      2.89 o
  -3   1  11      317.47      322.85      5.33 o
  -2   1  11       16.62       21.52      3.14 o
  -1   1  11      105.46       94.81      3.26 o
   0   1  11       89.20       93.35      2.82 o
   1   1  11      126.56      138.94      6.89 o
   2   1  11      520.84      542.89      7.68 o
   3   1  11       22.03       29.88      4.71 o
   4   1  11       19.55       15.60      2.05 o
   5   1  11       12.02       12.73      2.61 o
   6   1  11       61.81       63.38      5.19 o
   7   1  11       29.29       33.13      6.89 o
   8   1  11        1.04       -6.91      6.91 o
  -9   2  11        4.92        4.44      5.22 o
  -8   2  11        5.24       10.40      3.30 o
  -7   2  11       89.64       76.86      3.48 o
  -6   2  11       53.79       47.45      4.01 o
  -5   2  11       72.64       48.66      3.87 o
  -4   2  11      181.10      201.73      4.29 o
  -3   2  11      249.39      225.72      4.18 o
  -2   2  11        5.20        6.97      1.79 o
  -1   2  11       16.60       25.78      1.86 o
   0   2  11       44.41       37.47      2.30 o
   1   2  11      400.11      387.78      6.64 o
   2   2  11      192.41      193.69      3.76 o
   3   2  11       43.86       43.44      2.64 o
   4   2  11        8.27       -2.54      2.54 o
   5   2  11        5.60        2.67      2.72 o
   6   2  11       14.97       13.52      8.09 o
   7   2  11      113.51      120.09      7.73 o
   8   2  11       35.67       37.66      5.97 o
  -9   3  11        0.39        1.98      4.70 o
  -8   3  11       53.21       50.45      3.62 o
  -7   3  11        3.36        1.69      2.66 o
  -6   3  11      118.58      140.24      3.30 o
  -5   3  11        0.25       -1.69      1.69 o
  -4   3  11      126.60      156.33      3.14 o
  -3   3  11      172.66      163.48      3.13 o
  -2   3  11      556.14      544.24     13.65 o
  -1   3  11      193.80      153.45      2.90 o
   0   3  11       58.13       50.19      2.30 o
   1   3  11      555.52      515.04     11.24 o
   2   3  11      203.56      198.08      4.53 o
   3   3  11       45.02       44.31      2.55 o
   4   3  11       68.54       67.77      2.55 o
   5   3  11        1.69       -3.62      3.62 o
   6   3  11      124.68      123.80      4.85 o
   7   3  11       50.77       44.14      3.84 o
   8   3  11        2.78        6.86      8.70 o
  -9   4  11        0.85        3.59      4.35 o
  -8   4  11       14.81       21.14      2.64 o
  -7   4  11       85.28       87.01      4.83 o
  -6   4  11       35.11       45.23      2.42 o
  -5   4  11       13.49       14.70      2.09 o
  -4   4  11        4.61        0.91      2.26 o
  -3   4  11      985.54     1067.99     14.91 o
  -2   4  11      316.17      361.64      5.26 o
  -1   4  11       14.83        9.64      1.92 o
   0   4  11        0.23        0.62      1.79 o
   1   4  11       45.39       51.01      2.77 o
   2   4  11        8.43       10.00      2.45 o
   3   4  11       45.97       37.83      2.55 o
   4   4  11      136.10      131.44      3.42 o
   5   4  11        5.77        9.97      3.06 o
   6   4  11        3.23       -0.23      3.99 o
   7   4  11       29.25       25.78      4.06 o
   8   4  11       14.39       16.79      4.95 o
  -8   5  11        4.18        4.52      2.09 o
  -7   5  11        0.04       -0.41      1.33 o
  -6   5  11       11.14       16.38      3.26 o
  -5   5  11       12.55       16.15      2.20 o
  -4   5  11       14.26       11.74      2.49 o
  -3   5  11        4.66       21.89      3.75 o
  -2   5  11      697.51      728.98     20.17 o
  -1   5  11        1.89       -1.94      1.94 o
   0   5  11      103.28       88.22      2.52 o
   1   5  11        2.28       16.96      1.96 o
   2   5  11       29.78       35.36      3.38 o
   3   5  11       96.97       93.07      2.99 o
   4   5  11        2.50        3.62      3.08 o
   5   5  11       12.03       14.50      2.89 o
   6   5  11       22.73       18.20      3.02 o
   7   5  11       13.47       15.55      3.83 o
   8   5  11        1.33        4.68     14.74 o
  -8   6  11        3.10       -0.83      3.08 o
  -7   6  11        0.29       -0.72      2.90 o
  -6   6  11        2.04        6.77      3.14 o
  -5   6  11        4.17        2.81      3.62 o
  -4   6  11       90.62       83.00      3.26 o
  -3   6  11        0.15        3.20      4.11 o
  -2   6  11        0.91       16.10      2.95 o
  -1   6  11       93.56       99.17      4.23 o
   0   6  11       42.15       38.56      2.05 o
   1   6  11      346.46      379.47      6.25 o
   2   6  11       12.09       20.45      2.55 o
   3   6  11        0.06        0.29      2.42 o
   4   6  11        3.16        3.87      2.82 o
   5   6  11       10.18        7.37      3.16 o
   6   6  11        4.00        6.58      3.02 o
   7   6  11        1.11       -0.34      4.35 o
  -8   7  11       17.91       18.04      4.35 o
  -7   7  11        0.29        3.00      4.70 o
  -6   7  11       16.96       25.02      4.23 o
  -5   7  11        0.01        1.47      2.78 o
  -4   7  11      113.01      127.19      3.60 o
  -3   7  11        0.20       -1.21      2.16 o
  -2   7  11        3.50        9.99      2.95 o
  -1   7  11        2.70        3.87      1.83 o
   0   7  11      514.20      535.54     17.15 o
   1   7  11        8.70       15.50      3.08 o
   2   7  11      154.47      155.69      3.84 o
   3   7  11        5.69        4.62      2.14 o
   4   7  11        6.68        8.00      3.13 o
   5   7  11        7.39        9.17      3.29 o
   6   7  11       37.26       30.23      3.83 o
   7   7  11        2.85       -3.32      4.92 o
  -8   8  11        3.27       -1.66      4.23 o
  -7   8  11       42.07       46.46      4.81 o
  -6   8  11        3.10        6.08      4.59 o
  -5   8  11        7.19        3.90      3.35 o
  -4   8  11        6.01        3.46      3.07 o
  -3   8  11      166.33      148.83      3.98 o
  -2   8  11       50.30       38.53      3.38 o
  -1   8  11        7.41        2.99      5.32 o
   0   8  11       25.76       33.10      4.59 o
   1   8  11      313.40      315.44      5.97 o
   2   8  11        9.58        2.49      5.07 o
   3   8  11       80.59       74.46      6.89 o
   4   8  11        7.27        8.31      3.99 o
   5   8  11       23.49       31.92      3.75 o
   6   8  11        3.05        9.83      3.80 o
   7   8  11       46.95       46.00      5.49 o
  -7   9  11       10.41       14.75      4.70 o
  -6   9  11       21.72       26.34      8.21 o
  -5   9  11       13.03        7.66      3.99 o
  -4   9  11        0.00        1.00      2.24 o
  -3   9  11       46.64       36.84      6.28 o
  -2   9  11      370.26      372.66      7.94 o
  -1   9  11       63.50       68.24      4.47 o
   0   9  11       15.16       15.69      2.49 o
   1   9  11      103.24      116.99      3.91 o
   2   9  11      119.97      114.28      3.71 o
   3   9  11       58.68       62.91      3.26 o
   4   9  11        0.07       -2.88      3.99 o
   5   9  11       56.55       54.23      4.75 o
   6   9  11       82.71       85.45     10.39 o
   7   9  11        5.48       11.20      4.73 o
  -7  10  11        1.15        2.46     10.39 o
  -6  10  11        0.49       -1.38      5.22 o
  -5  10  11       26.16       33.51     11.11 o
  -4  10  11        5.76        6.90      5.44 o
  -3  10  11      282.64      274.56      6.22 o
  -2  10  11      111.42      102.33      5.19 o
  -1  10  11      135.11      142.54      3.76 o
   0  10  11       31.34       27.88      2.67 o
   1  10  11        3.71        2.29      4.11 o
   2  10  11       45.73       47.51      3.19 o
   3  10  11        9.98       12.87      2.90 o
   4  10  11        9.08        8.26      3.62 o
   5  10  11        1.11        3.42      9.91 o
   6  10  11        2.20        1.50     10.15 o
  -7  11  11        7.74       17.54      5.50 o
  -6  11  11       30.75       32.16      5.81 o
  -5  11  11       12.06        7.88      2.65 o
  -4  11  11       38.64       43.80      3.41 o
  -3  11  11       27.99       19.03     10.15 o
  -2  11  11      105.54      108.51      4.13 o
  -1  11  11      151.37      140.20      5.19 o
   0  11  11        7.32        6.25      2.77 o
   1  11  11        0.99        2.99      5.32 o
   2  11  11        0.83        2.96      4.71 o
   3  11  11       43.08       48.37      5.68 o
   4  11  11       11.23        8.09      9.18 o
   5  11  11        0.61       -1.84      7.97 o
   6  11  11        3.64        0.74      4.81 o
  -6  12  11       21.80       28.50      5.77 o
  -5  12  11        7.38        5.98      3.17 o
  -4  12  11       10.72        1.41      3.35 o
  -3  12  11        8.61        9.95      2.66 o
  -2  12  11       60.68       65.36      6.04 o
  -1  12  11        6.57        5.07      5.19 o
   0  12  11        0.87       -2.90      2.90 o
   1  12  11        9.42       19.21      3.35 o
   2  12  11       29.42       22.06      3.26 o
   3  12  11       36.26       47.26      2.55 o
   4  12  11        1.63       -3.76      3.76 o
   5  12  11        1.64       -1.59      5.81 o
  -6  13  11        1.19       -4.18      5.12 o
  -5  13  11        0.06        5.28      4.59 o
  -4  13  11       59.36       62.97      4.73 o
  -3  13  11       15.03       19.57      9.30 o
  -2  13  11       51.88       55.59      3.55 o
  -1  13  11        0.99        1.53      3.62 o
   0  13  11       35.04       39.62      4.71 o
   1  13  11       11.21        5.03      2.95 o
   2  13  11       20.74       17.63      3.04 o
   3  13  11        1.75        1.96      3.14 o
   4  13  11        1.07       -5.51      5.92 o
   5  13  11        0.56        1.11     10.63 o
  -5  14  11        0.68       12.48      5.03 o
  -4  14  11        0.05        3.48      5.32 o
  -3  14  11       12.49        8.28     13.17 o
  -2  14  11        4.66        9.58      3.24 o
  -1  14  11        9.53       14.86      2.06 o
   0  14  11        2.01        2.48      3.25 o
   1  14  11        1.63        5.66      3.44 o
   2  14  11        2.38        4.27      3.75 o
   3  14  11        1.33       -2.03      2.28 o
   4  14  11        3.09        6.16     10.51 o
  -4  15  11        4.93       -2.75      4.42 o
  -3  15  11        0.74        1.13      4.32 o
  -2  15  11       30.91       25.56     10.51 o
  -1  15  11       33.86       34.64      7.49 o
   0  15  11        0.89        0.02      3.33 o
   1  15  11        3.69        2.66      3.35 o
   2  15  11        7.38        7.24      4.03 o
   3  15  11       35.71       33.84      8.09 o
  -3  16  11        1.79       -2.88      5.12 o
  -2  16  11        3.86       -0.99      7.73 o
  -1  16  11        6.19        5.75     14.13 o
   0  16  11       11.62       12.48      3.38 o
   1  16  11        0.02       12.81     13.41 o
   2  16  11        4.99        6.70      5.32 o
  -1  17  11       30.18       18.80      7.97 o
   0  17  11        0.58        2.37      9.06 o
  -8   0  12        9.27       16.67      5.56 o
  -7   0  12      102.91      111.87      6.52 o
  -6   0  12        5.10        7.49      3.38 o
  -5   0  12      130.64      137.48      5.07 o
  -4   0  12       79.33       79.25      3.87 o
  -3   0  12      727.97      776.79     14.26 o
  -2   0  12       44.00       47.11      3.38 o
  -1   0  12        0.30       13.77      3.38 o
   0   0  12      330.88      336.57      7.97 o
   1   0  12     1139.05     1197.20     20.05 o
   2   0  12       40.33       67.17      3.87 o
   3   0  12       15.47       15.22      3.14 o
   4   0  12       11.66       16.67      3.14 o
   5   0  12       25.71       19.81      4.35 o
   6   0  12       32.55       27.30      4.83 o
   7   0  12       51.61       51.46      5.32 o
   8   0  12       27.29       16.91      8.94 o
  -8   1  12       15.23       18.40      4.23 o
  -7   1  12        0.40        1.45      3.23 o
  -6   1  12       24.62       20.55      2.72 o
  -5   1  12       42.63       41.56      2.56 o
  -4   1  12        7.90        6.23      2.42 o
  -3   1  12      554.97      592.87      7.84 o
  -2   1  12      422.08      456.05     14.86 o
  -1   1  12      277.25      300.37      9.06 o
   0   1  12       73.80       61.40      2.72 o
   1   1  12      125.15      131.61      3.30 o
   2   1  12      170.87      210.57      4.43 o
   3   1  12       18.34       27.08      2.44 o
   4   1  12       11.48        8.08      2.13 o
   5   1  12       65.82       65.21      3.25 o
   6   1  12       79.33       79.53      3.60 o
   7   1  12        7.96       12.24      6.77 o
   8   1  12       35.51       11.71      8.22 o
  -8   2  12        0.55        5.04      4.59 o
  -7   2  12       16.12       17.16      2.99 o
  -6   2  12        0.08        4.44      2.78 o
  -5   2  12        2.66        0.70      3.14 o
  -4   2  12       14.67        7.20      2.19 o
  -3   2  12      229.27      235.88      7.49 o
  -2   2  12       17.10       19.70      2.05 o
  -1   2  12        5.74        6.54      2.09 o
   0   2  12       20.19       18.28      2.13 o
   1   2  12        1.75        4.47      2.54 o
   2   2  12      173.14      186.06      4.35 o
   3   2  12       39.48       24.21      2.37 o
   4   2  12       27.52       32.74      3.38 o
   5   2  12        0.72        5.58      2.78 o
   6   2  12        3.71        5.85      3.33 o
   7   2  12        5.75        2.54      4.01 o
  -8   3  12        5.50        7.66      6.77 o
  -7   3  12        6.57        4.59      2.20 o
  -6   3  12       10.72       11.92      4.71 o
  -5   3  12       88.44       94.80      2.54 o
  -4   3  12       16.61        8.75      4.95 o
  -3   3  12        4.47       10.18      2.54 o
  -2   3  12       72.37       81.11      2.44 o
  -1   3  12        2.62        5.25      1.79 o
   0   3  12        1.36        0.76      2.30 o
   1   3  12        2.02       11.06      2.14 o
   2   3  12        5.93       10.52      4.47 o
   3   3  12       58.59       74.97      4.83 o
   4   3  12        8.15        8.19      2.03 o
   5   3  12        6.98        5.68      3.08 o
   6   3  12        0.36        0.52      5.80 o
   7   3  12        4.12       -5.23     12.44 o
  -8   4  12       25.14       27.15      8.21 o
  -7   4  12       22.18       23.09      1.65 o
  -6   4  12        9.47        4.41      2.33 o
  -5   4  12       82.07       90.83      2.85 o
  -4   4  12       90.73       74.14      2.67 o
  -3   4  12      152.11      158.31      4.18 o
  -2   4  12       53.45       64.26      6.64 o
  -1   4  12        4.40        6.78      1.96 o
   0   4  12      126.35      137.70      3.40 o
   1   4  12      259.20      279.41      5.34 o
   2   4  12       42.37       47.75      3.99 o
   3   4  12       36.71       21.55      3.38 o
   4   4  12       10.49        1.42      2.54 o
   5   4  12        4.97        1.12      2.82 o
   6   4  12        0.52       -0.02      3.16 o
   7   4  12        2.21        1.26      5.02 o
  -8   5  12       17.55       13.33      5.44 o
  -7   5  12        1.62        1.11      5.19 o
  -6   5  12       32.60       26.01      4.11 o
  -5   5  12        8.12        8.59      2.09 o
  -4   5  12       15.24       16.32      2.78 o
  -3   5  12      170.78      165.33      3.05 o
  -2   5  12      150.48      170.02      3.92 o
  -1   5  12       87.00       99.54      2.78 o
   0   5  12      118.88      109.69      2.81 o
   1   5  12       21.38       21.77      2.52 o
   2   5  12        9.46        5.75      2.37 o
   3   5  12        0.96       -2.54      2.54 o
   4   5  12        3.80        4.01      1.92 o
   5   5  12        0.00       -2.82      2.82 o
   6   5  12       12.78       12.20      3.76 o
   7   5  12        1.42        6.14      4.85 o
  -8   6  12        4.44        1.84      5.81 o
  -7   6  12       78.03       86.71      4.18 o
  -6   6  12       15.18        9.79      3.11 o
  -5   6  12       24.08       18.45      5.92 o
  -4   6  12      515.16      535.17     11.72 o
  -3   6  12      407.87      394.06      8.46 o
  -2   6  12       16.25       19.01      4.83 o
  -1   6  12       61.79       55.77     11.11 o
   0   6  12      158.18      164.39      8.82 o
   1   6  12      166.16      175.56      5.32 o
   2   6  12        7.35       -0.48      2.05 o
   3   6  12       13.40       10.38      2.03 o
   4   6  12        0.40        1.67      3.16 o
   5   6  12        0.08       -0.76      3.37 o
   6   6  12       35.49       44.88      4.18 o
   7   6  12       43.20       46.45     12.32 o
  -8   7  12        0.40       -0.04      8.21 o
  -7   7  12        0.00        3.57      3.54 o
  -6   7  12       17.36       15.64      3.38 o
  -5   7  12        2.65        6.05      4.59 o
  -4   7  12       18.22       26.36      2.35 o
  -3   7  12       10.36        3.40      2.30 o
  -2   7  12      403.46      375.43      7.85 o
  -1   7  12       28.91       24.60      1.98 o
   0   7  12        8.85        2.47      3.14 o
   1   7  12        3.42        1.21      3.38 o
   2   7  12       55.29       56.73      3.02 o
   3   7  12       33.75       44.79      2.44 o
   4   7  12       32.21       35.61      3.60 o
   5   7  12       37.73       35.69      4.59 o
   6   7  12        9.89        7.60      3.76 o
   7   7  12        0.00       -2.18      5.41 o
  -7   8  12        3.65        3.96      5.92 o
  -6   8  12       12.82       12.29      3.65 o
  -5   8  12        0.00       -0.54      3.62 o
  -4   8  12      100.21      100.90      4.32 o
  -3   8  12       94.33       95.68      8.94 o
  -2   8  12        0.49        1.29      3.02 o
  -1   8  12      194.77      206.06      5.18 o
   0   8  12        3.89       -2.14      2.14 o
   1   8  12       23.22       16.99      3.02 o
   2   8  12        7.36        7.98      2.37 o
   3   8  12       73.67       74.58      3.87 o
   4   8  12       32.10       26.69      3.30 o
   5   8  12        0.10       -5.65      6.77 o
   6   8  12       30.03       35.33      5.34 o
  -7   9  12        9.82       16.84      7.73 o
  -6   9  12       20.07       14.16      4.35 o
  -5   9  12        3.81       -0.38      3.35 o
  -4   9  12        0.66        5.88      2.06 o
  -3   9  12        1.96        3.43      4.95 o
  -2   9  12       15.38       25.71      2.84 o
  -1   9  12       25.93       24.43      3.22 o
   0   9  12      107.56      112.78      3.60 o
   1   9  12       18.90       13.14      2.73 o
   2   9  12       11.47       15.95      2.44 o
   3   9  12       37.20       29.03      4.35 o
   4   9  12        5.02        4.45      7.37 o
   5   9  12        3.87        3.29      3.88 o
   6   9  12        1.08        0.70      4.47 o
  -7  10  12        0.22       -0.15     11.72 o
  -6  10  12       67.15       66.54     15.22 o
  -5  10  12       48.66       57.52      4.63 o
  -4  10  12        0.39       -0.48      5.19 o
  -3  10  12        0.68        5.69      2.61 o
  -2  10  12       15.35       11.55      2.81 o
  -1  10  12       16.04       18.56      5.07 o
   0  10  12        0.03        0.07      2.67 o
   1  10  12       58.16       64.57      3.40 o
   2  10  12       11.86       17.46      5.68 o
   3  10  12        5.08        8.48      2.32 o
   4  10  12        9.51        8.06      4.47 o
   5  10  12        1.18       -3.53      5.44 o
   6  10  12        4.23        7.35      4.86 o
  -6  11  12        9.86        3.96      5.02 o
  -5  11  12       21.44       29.65      4.56 o
  -4  11  12        0.60        0.34      2.48 o
  -3  11  12       36.96       40.44      2.95 o
  -2  11  12       93.81       74.46      3.73 o
  -1  11  12        0.01        4.85      5.56 o
   0  11  12        1.25        3.71      2.57 o
   1  11  12        0.89       -2.10      8.70 o
   2  11  12       11.29       12.48      3.26 o
   3  11  12        6.64        7.80      2.00 o
   4  11  12       15.34       11.66      6.77 o
   5  11  12        3.85        6.47      7.37 o
  -6  12  12        2.22        2.42      5.13 o
  -5  12  12        3.69        0.20      2.91 o
  -4  12  12       77.75       87.94      9.06 o
  -3  12  12       91.13       87.51      4.59 o
  -2  12  12        1.44        2.32      2.89 o
  -1  12  12       36.98       33.91      7.49 o
   0  12  12       10.58       15.95      2.85 o
   1  12  12        7.16       -0.02      3.50 o
   2  12  12       66.23       49.21     10.27 o
   3  12  12        0.33        1.19      1.98 o
   4  12  12        9.74       10.84      5.80 o
   5  12  12        1.40       -0.86      5.59 o
  -5  13  12       23.00       16.16      5.45 o
  -4  13  12        1.83       -0.39      5.56 o
  -3  13  12       28.07       30.14      5.56 o
  -2  13  12       56.72       57.19      5.92 o
  -1  13  12        0.10        2.40      3.26 o
   0  13  12       42.58       56.05      4.83 o
   1  13  12        0.04        6.37      4.59 o
   2  13  12        1.14        1.45      3.29 o
   3  13  12        0.77        1.79      2.27 o
   4  13  12       12.37       -2.17      5.98 o
  -4  14  12        1.75        0.23      4.34 o
  -3  14  12        0.54       -3.48      3.48 o
  -2  14  12        0.04       -1.23      4.47 o
  -1  14  12        5.95        3.98      3.33 o
   0  14  12        1.31        1.66      3.33 o
   1  14  12       24.40       20.10      3.58 o
   2  14  12        1.01        1.88      5.80 o
   3  14  12        2.00        2.42      4.95 o
  -3  15  12       14.96       13.49      4.74 o
  -2  15  12        0.88       -4.94      4.94 o
  -1  15  12        0.96       -2.99      6.28 o
   0  15  12       19.65       13.45      5.07 o
   1  15  12       20.99       23.90      4.41 o
   2  15  12        0.92        6.40      3.65 o
  -2  16  12        1.22        7.76     13.17 o
  -1  16  12        0.10       -5.30      5.30 o
   0  16  12        8.23       15.00      4.49 o
   1  16  12       28.08       32.59      4.99 o
  -8   1  13        5.34       10.87      3.71 o
  -7   1  13       39.91       28.73      3.14 o
  -6   1  13       61.13       57.59      4.35 o
  -5   1  13        9.63       15.33      2.30 o
  -4   1  13        4.57        3.48      2.20 o
  -3   1  13       62.60       49.50      2.54 o
  -2   1  13      147.76      168.81      4.11 o
  -1   1  13        6.54       10.46      2.55 o
   0   1  13        0.93        5.92      2.39 o
   1   1  13        0.63        2.33      2.61 o
   2   1  13        0.61        0.92      2.47 o
   3   1  13       81.37       89.89      3.17 o
   4   1  13       28.21       31.56      4.35 o
   5   1  13       25.40       43.99      5.92 o
   6   1  13        5.41       -1.93      9.18 o
   7   1  13        5.85       11.81      4.99 o
  -8   2  13       10.71       11.28      4.51 o
  -7   2  13       14.63       16.85      2.27 o
  -6   2  13        4.90        7.03      2.26 o
  -5   2  13       16.09       16.38      2.13 o
  -4   2  13        0.01       -2.42      2.42 o
  -3   2  13      195.97      186.62      3.40 o
  -2   2  13      196.86      194.20      4.16 o
  -1   2  13        1.21       12.17      2.56 o
   0   2  13      267.61      222.59      4.51 o
   1   2  13       28.60       40.03      2.64 o
   2   2  13      168.05      170.72      4.06 o
   3   2  13      120.65      113.15      3.58 o
   4   2  13        1.11       -1.80      3.02 o
   5   2  13        7.12        8.59      8.58 o
   6   2  13       37.80       25.49      3.67 o
   7   2  13       51.66       68.71      6.41 o
  -8   3  13        0.59       12.04      4.53 o
  -7   3  13       50.44       51.45      3.87 o
  -6   3  13      170.55      170.09      3.62 o
  -5   3  13       15.81       17.29      2.67 o
  -4   3  13        0.03        2.42      2.72 o
  -3   3  13      237.24      205.53      4.71 o
  -2   3  13      239.95      242.28      4.23 o
  -1   3  13        7.48        6.24      4.23 o
   0   3  13      244.41      287.11     10.27 o
   1   3  13      272.28      264.37      9.54 o
   2   3  13       80.15       90.41      3.22 o
   3   3  13       21.26       32.65      6.77 o
   4   3  13       23.43       24.88      2.42 o
   5   3  13        9.71       14.44      3.14 o
   6   3  13       17.22       22.28      9.54 o
   7   3  13        5.86        4.01      5.71 o
  -8   4  13       14.79       13.31      4.26 o
  -7   4  13       65.07       59.97      5.44 o
  -6   4  13        3.37        5.38      2.27 o
  -5   4  13       70.16       64.64      2.77 o
  -4   4  13      142.31      152.06      7.13 o
  -3   4  13        0.28       -1.97      5.92 o
  -2   4  13       17.83       11.18      2.54 o
  -1   4  13        0.05       -1.23      5.56 o
   0   4  13       89.71       92.46      3.87 o
   1   4  13        8.24        2.43      2.78 o
   2   4  13        7.86        1.48      4.71 o
   3   4  13      153.58      174.67      4.26 o
   4   4  13       13.55       15.37      4.47 o
   5   4  13        0.55       -1.09      6.16 o
   6   4  13       29.08       34.49      3.92 o
   7   4  13       20.66       13.97      5.68 o
  -8   5  13        1.32        3.07      7.13 o
  -7   5  13        3.45        2.03      3.75 o
  -6   5  13       64.01       55.49      4.11 o
  -5   5  13       22.44       21.53      2.45 o
  -4   5  13       76.68       81.62      3.99 o
  -3   5  13       67.79       60.49      1.97 o
  -2   5  13       32.59       20.83      2.37 o
  -1   5  13       23.04        9.66      1.86 o
   0   5  13        2.75        2.50      1.97 o
   1   5  13        0.56       -3.48      4.23 o
   2   5  13       32.62       29.70      2.63 o
   3   5  13        0.59        3.97      4.95 o
   4   5  13        0.74        8.20      2.78 o
   5   5  13        2.49        2.66      3.25 o
   6   5  13        4.18       -4.71      4.71 o
   7   5  13        1.81       -5.00      5.78 o
  -7   6  13        0.40        6.16      3.08 o
  -6   6  13        0.92        2.23      5.44 o
  -5   6  13        0.06        1.88      2.33 o
  -4   6  13        7.86        5.64      4.47 o
  -3   6  13      157.66      170.89      9.79 o
  -2   6  13       24.84       19.87      3.62 o
  -1   6  13        0.35       -1.82      2.42 o
   0   6  13       16.51        9.07      2.42 o
   1   6  13       75.86       65.21      2.77 o
   2   6  13       17.90       23.60      2.59 o
   3   6  13        0.81        4.05      2.26 o
   4   6  13        3.34        0.91      3.14 o
   5   6  13       10.85       12.88      8.09 o
   6   6  13        0.92        2.19      4.26 o
  -7   7  13        0.26       -3.60      3.60 o
  -6   7  13       31.23       31.75      3.33 o
  -5   7  13       12.22       14.13      2.70 o
  -4   7  13       95.39       84.61      6.89 o
  -3   7  13        0.35        1.93      1.92 o
  -2   7  13      134.54      134.12      4.06 o
  -1   7  13        3.88        8.16      2.72 o
   0   7  13       44.94       50.06      2.90 o
   1   7  13       23.00       18.12      1.79 o
   2   7  13       43.45       47.36      2.44 o
   3   7  13       49.59       42.11      2.44 o
   4   7  13       14.93        7.41      3.06 o
   5   7  13        0.79       -4.35      7.73 o
   6   7  13       12.08        6.76     10.75 o
  -7   8  13       10.03       15.50      4.56 o
  -6   8  13        2.37       -4.01      4.01 o
  -5   8  13        4.91        7.00      6.28 o
  -4   8  13       12.62       16.72      2.99 o
  -3   8  13       35.41       31.92      3.38 o
  -2   8  13        0.44        7.08      2.89 o
  -1   8  13        1.61        1.63      2.77 o
   0   8  13        2.64        1.90      2.22 o
   1   8  13        0.77        0.42      2.49 o
   2   8  13       55.10       66.44      3.16 o
   3   8  13       90.73       79.36      3.75 o
   4   8  13        0.48       -3.42      4.35 o
   5   8  13       11.10        5.26      5.02 o
   6   8  13       15.35       25.07      5.61 o
  -7   9  13        2.74       -5.40      5.40 o
  -6   9  13       13.26       27.98      5.68 o
  -5   9  13       14.75       12.29      3.82 o
  -4   9  13        0.03        2.46      3.22 o
  -3   9  13       58.64       59.41      3.28 o
  -2   9  13       39.96       33.54      3.06 o
  -1   9  13        1.76        0.88      3.30 o
   0   9  13       22.70       20.91      2.66 o
   1   9  13        8.95        1.78      2.78 o
   2   9  13        3.19       -1.84      2.44 o
   3   9  13       14.12       14.02      2.55 o
   4   9  13       42.13       44.88      4.33 o
   5   9  13       20.79       15.22      5.09 o
   6   9  13        2.91       10.60      5.80 o
  -6  10  13        1.83        3.20      4.81 o
  -5  10  13       19.86       33.83      4.16 o
  -4  10  13       30.67       27.88      2.43 o
  -3  10  13       38.07       43.81      5.07 o
  -2  10  13        3.22       -0.92      4.11 o
  -1  10  13        0.54       -0.66      3.13 o
   0  10  13        7.45       11.36      2.61 o
   1  10  13       31.72       27.57      4.35 o
   2  10  13       11.88       13.57      2.64 o
   3  10  13       32.77       29.50      4.95 o
   4  10  13       20.59       25.16      6.40 o
   5  10  13       10.84       11.71     11.36 o
  -6  11  13       23.15       22.69      4.77 o
  -5  11  13       41.05       32.60      5.07 o
  -4  11  13       25.99       35.80      3.38 o
  -3  11  13       72.08       70.94      3.76 o
  -2  11  13       31.86       35.79      5.44 o
  -1  11  13       52.51       55.60      4.23 o
   0  11  13        0.06        4.41      3.99 o
   1  11  13       13.95       17.23      3.13 o
   2  11  13       22.89       23.88      3.08 o
   3  11  13       29.58       27.34      2.96 o
   4  11  13        4.53        7.10      8.70 o
   5  11  13       16.45       33.96      6.38 o
  -5  12  13        0.16       -0.72      6.64 o
  -4  12  13        0.18        3.42      3.60 o
  -3  12  13        2.88        6.88      3.00 o
  -2  12  13        0.32        2.31      3.75 o
  -1  12  13        8.77       12.85      3.37 o
   0  12  13        4.87        7.20      2.93 o
   1  12  13        4.28        2.97      4.35 o
   2  12  13        1.22       -0.55      2.90 o
   3  12  13        0.64       -0.10      3.99 o
   4  12  13        5.07        7.60      5.45 o
  -5  13  13        7.40        2.79      7.85 o
  -4  13  13        0.30        1.46      4.17 o
  -3  13  13        0.60       -3.28      3.28 o
  -2  13  13        2.45       -0.93      8.21 o
  -1  13  13        0.17       -2.83      3.48 o
   0  13  13        1.42       -1.79      2.83 o
   1  13  13        0.87        1.04      5.56 o
   2  13  13        0.09       -5.19      5.19 o
   3  13  13        3.76        6.33      4.60 o
  -4  14  13       28.64       26.43      6.08 o
  -3  14  13        7.20        3.87      4.71 o
  -2  14  13        1.32        6.98      4.08 o
  -1  14  13        1.40        0.26      4.08 o
   0  14  13        6.17        5.70      3.50 o
   1  14  13        0.63       -2.13      3.33 o
   2  14  13        2.58       -3.70      7.37 o
   3  14  13       11.04        7.37      4.77 o
  -2  15  13        2.79        1.46     12.32 o
  -1  15  13       16.70       21.57      5.32 o
   0  15  13        0.00        6.09      8.34 o
   1  15  13        5.26       13.56      6.02 o
  -8   0  14        1.15       -5.56      6.28 o
  -7   0  14        2.08        6.04      3.38 o
  -6   0  14       10.50        9.42      3.38 o
  -5   0  14       61.18       58.95      4.11 o
  -4   0  14       31.91       24.40      3.62 o
  -3   0  14       31.14       21.75      2.66 o
  -2   0  14      357.34      378.37     10.15 o
  -1   0  14       12.40        4.83      3.62 o
   0   0  14      224.06      217.45      6.77 o
   1   0  14        0.48       -3.38      3.38 o
   2   0  14      138.83      126.61      5.80 o
   3   0  14      162.19      194.74      6.04 o
   4   0  14       24.14       21.26      3.62 o
   5   0  14       28.59       30.69      4.83 o
   6   0  14       49.52       41.32      6.52 o
   7   0  14        2.61        1.45     11.11 o
  -8   1  14        0.12       -3.65      3.65 o
  -7   1  14       24.14       26.39      2.90 o
  -6   1  14        4.06        2.05      2.22 o
  -5   1  14        0.24        4.36      4.59 o
  -4   1  14       11.99       13.25      2.44 o
  -3   1  14      106.67       94.26      2.64 o
  -2   1  14      126.77      123.62      3.40 o
  -1   1  14       33.81       25.91      3.62 o
   0   1  14       31.80       33.83      3.26 o
   1   1  14        0.03       -2.47      2.47 o
   2   1  14      115.29      107.73      5.68 o
   3   1  14       47.92       46.94      3.13 o
   4   1  14       85.98       78.23      3.19 o
   5   1  14       12.17       12.59      3.37 o
   6   1  14        0.03       -3.67      3.67 o
   7   1  14       17.04       22.98     13.53 o
  -8   2  14        0.13        4.03      3.89 o
  -7   2  14        4.99        2.32      5.07 o
  -6   2  14        1.08       -0.52      3.38 o
  -5   2  14       34.28       33.97      4.47 o
  -4   2  14        3.88        4.74      3.26 o
  -3   2  14        3.59        4.11      1.71 o
  -2   2  14        0.31       -2.30      2.30 o
  -1   2  14        9.82        4.83      2.39 o
   0   2  14       19.08       14.80      2.37 o
   1   2  14       13.37        9.10      2.30 o
   2   2  14      115.10      125.63      3.71 o
   3   2  14       10.51       11.16      2.32 o
   4   2  14        1.17        5.27      2.44 o
   5   2  14        3.42       -2.99      2.99 o
   6   2  14        6.82        9.42      3.84 o
  -8   3  14        1.81       -3.95      3.95 o
  -7   3  14        3.23       -2.13      3.30 o
  -6   3  14       18.90       21.93      5.07 o
  -5   3  14        0.29        3.72      2.41 o
  -4   3  14        0.00        1.45      2.95 o
  -3   3  14        2.14       -1.86      1.86 o
  -2   3  14        1.82       -0.03      1.92 o
  -1   3  14      106.86      103.31      4.71 o
   0   3  14       13.89        8.60      2.72 o
   1   3  14       32.43       41.77      2.90 o
   2   3  14        9.89        3.45      4.71 o
   3   3  14       10.84        8.10      3.14 o
   4   3  14        8.63       10.62      2.22 o
   5   3  14        6.66        9.69      7.49 o
   6   3  14        0.30        2.03      4.26 o
  -7   4  14        2.23        5.45      3.84 o
  -6   4  14        2.28       -1.48      9.42 o
  -5   4  14        1.75        3.04      3.75 o
  -4   4  14        0.06       -0.37      2.70 o
  -3   4  14      119.39      117.69      6.28 o
  -2   4  14       57.46       46.79      2.39 o
  -1   4  14       21.47       16.53      2.47 o
   0   4  14      104.42       84.73      2.82 o
   1   4  14      174.89      141.97      3.98 o
   2   4  14        0.02       -1.16      2.41 o
   3   4  14       38.50       41.09      2.39 o
   4   4  14        0.19       -0.26      2.13 o
   5   4  14        3.24        5.18      3.40 o
   6   4  14        2.20       12.04      4.43 o
  -7   5  14       35.14       25.56      3.92 o
  -6   5  14       25.65       22.86      2.68 o
  -5   5  14       11.92        8.41      4.95 o
  -4   5  14       22.67       23.70      2.55 o
  -3   5  14      147.02      160.03      3.48 o
  -2   5  14       14.97        7.13      2.22 o
  -1   5  14       97.16      106.82      3.13 o
   0   5  14       19.23       22.44      2.19 o
   1   5  14        7.27        8.87      3.26 o
   2   5  14       27.34       23.72      4.35 o
   3   5  14       62.88       75.91      2.96 o
   4   5  14        9.88        6.62      2.23 o
   5   5  14        2.92        0.16      3.08 o
   6   5  14        3.31        3.99      7.13 o
  -7   6  14        9.83       15.70      6.40 o
  -6   6  14       21.62       19.07      3.38 o
  -5   6  14        9.63        7.91      2.49 o
  -4   6  14       17.59       12.90      2.78 o
  -3   6  14       54.46       51.20      2.18 o
  -2   6  14       33.37       33.45      2.90 o
  -1   6  14        0.17        1.72      1.56 o
   0   6  14       27.20       27.01      7.37 o
   1   6  14       16.74       12.03      4.95 o
   2   6  14       53.48       63.49      3.14 o
   3   6  14       26.70       35.22      2.70 o
   4   6  14        4.95        1.28      2.05 o
   5   6  14        3.61       10.22      3.50 o
   6   6  14        2.26       -0.08      4.99 o
  -7   7  14       28.06       35.41      4.50 o
  -6   7  14       29.42       30.70      8.58 o
  -5   7  14        0.00       -3.49      5.80 o
  -4   7  14      106.61      101.79      3.29 o
  -3   7  14       88.01      105.90      5.44 o
  -2   7  14        5.05        4.11      2.39 o
  -1   7  14        0.06       -2.87      3.38 o
   0   7  14       21.98       27.30      2.41 o
   1   7  14       48.04       51.77      4.83 o
   2   7  14       22.00       30.08      6.16 o
   3   7  14       67.31       75.22      4.59 o
   4   7  14       39.99       40.94      3.14 o
   5   7  14        4.51        2.77      4.43 o
   6   7  14        2.09       -0.99      5.97 o
  -6   8  14        0.62        2.94      4.23 o
  -5   8  14        1.48        1.38      3.42 o
  -4   8  14        0.10        3.11      3.50 o
  -3   8  14       34.56       38.19      2.90 o
  -2   8  14       36.47       36.90      7.25 o
  -1   8  14        1.44        4.73      2.90 o
   0   8  14       57.12       55.85      4.47 o
   1   8  14       24.59       18.62      2.56 o
   2   8  14       16.93       18.81      3.75 o
   3   8  14       21.80       24.18      2.37 o
   4   8  14        3.43        7.08      5.12 o
   5   8  14        5.57       -5.47      5.47 o
  -6   9  14       15.55       13.25      4.29 o
  -5   9  14        0.62        2.21      3.99 o
  -4   9  14       35.36       31.53      3.40 o
  -3   9  14        6.89        2.93      2.76 o
  -2   9  14        1.83        2.56      2.81 o
  -1   9  14       71.03       78.05      3.71 o
   0   9  14        3.90        6.51      3.14 o
   1   9  14       12.28       14.82      2.78 o
   2   9  14       14.21       12.13      2.64 o
   3   9  14        1.38        2.77      2.47 o
   4   9  14       13.78       15.07      3.95 o
   5   9  14        0.05       -5.63      7.17 o
  -6  10  14        0.91       -5.27      5.44 o
  -5  10  14        0.19        1.88     14.62 o
  -4  10  14        3.24       11.14      4.47 o
  -3  10  14        5.68        3.12      3.07 o
  -2  10  14        1.79       -1.10      3.30 o
  -1  10  14        6.00        4.16      5.19 o
   0  10  14       21.32       13.00      3.14 o
   1  10  14        0.24       -1.37      2.79 o
   2  10  14        2.26        3.90      2.82 o
   3  10  14       14.37       13.45      2.77 o
   4  10  14       17.38       11.72      8.09 o
   5  10  14        4.06       14.74      6.74 o
  -5  11  14        7.56       12.36      4.40 o
  -4  11  14        3.07        5.38      2.90 o
  -3  11  14        2.68        5.11      6.89 o
  -2  11  14        0.39       -2.81      2.81 o
  -1  11  14        1.00       12.29      8.09 o
   0  11  14        0.13        0.38      2.57 o
   1  11  14        6.04        6.58      3.17 o
   2  11  14        2.09        0.65      2.89 o
   3  11  14        1.58        5.31      3.08 o
   4  11  14        2.72        5.96      5.63 o
  -4  12  14       10.62       -0.82      4.82 o
  -3  12  14        9.84       13.38      4.95 o
  -2  12  14        0.77       -1.17      3.08 o
  -1  12  14        0.02        2.27      3.35 o
   0  12  14        4.37        3.38      2.81 o
   1  12  14        7.94        3.20      3.05 o
   2  12  14       19.38       26.29      6.64 o
   3  12  14        0.08        6.10      5.80 o
  -4  13  14       14.67       13.99      5.34 o
  -3  13  14        1.89       -0.81      5.19 o
  -2  13  14        0.71        6.51      3.56 o
  -1  13  14        9.27        7.65      7.85 o
   0  13  14        4.28        5.15      2.81 o
   1  13  14       11.19        7.86      4.83 o
   2  13  14        3.19        5.36      3.58 o
   3  13  14        1.54       -5.01      5.72 o
  -2  14  14        0.19        9.40      4.66 o
  -1  14  14        1.81        2.52      5.19 o
   0  14  14        0.09        0.90      5.08 o
   1  14  14       21.24       13.99      4.49 o
  -7   1  15        0.29       -4.11      4.11 o
  -6   1  15        3.71       -0.27      2.37 o
  -5   1  15        5.11        4.24      2.26 o
  -4   1  15       13.49       13.29      2.55 o
  -3   1  15        0.09        3.10      3.75 o
  -2   1  15       50.31       51.42      5.07 o
  -1   1  15      121.73      130.62      4.10 o
   0   1  15       15.78       14.19      2.39 o
   1   1  15       44.59       45.23      3.38 o
   2   1  15       22.88       19.67      2.64 o
   3   1  15       77.52       81.90      3.53 o
   4   1  15       11.38        4.42      2.44 o
   5   1  15        0.88       -0.94      5.56 o
   6   1  15       13.00       20.94      5.27 o
  -7   2  15        6.71        4.18      5.92 o
  -6   2  15       13.72       12.15      2.42 o
  -5   2  15       15.29       16.03      2.19 o
  -4   2  15        0.00        4.59      1.97 o
  -3   2  15        6.28        4.55      2.23 o
  -2   2  15       18.75       28.89      2.37 o
  -1   2  15       18.81       26.59      3.62 o
   0   2  15       48.66       59.64      5.19 o
   1   2  15       17.85       16.56      2.64 o
   2   2  15       71.22       49.69      6.64 o
   3   2  15        4.22        8.13      2.66 o
   4   2  15       16.74       10.74      5.80 o
   5   2  15       25.69       25.11      3.92 o
   6   2  15        5.04        4.53      6.89 o
  -7   3  15       29.37       32.84      5.32 o
  -6   3  15       12.37       14.35      6.28 o
  -5   3  15        1.86        1.26      3.50 o
  -4   3  15        0.91       -6.64      8.09 o
  -3   3  15        3.26        1.69      2.73 o
  -2   3  15        6.06        3.69      2.59 o
  -1   3  15        4.81        7.08      2.90 o
   0   3  15        0.01       -2.73      2.78 o
   1   3  15        4.62        4.04      2.32 o
   2   3  15       39.93       30.59      2.63 o
   3   3  15      134.87      114.27      3.98 o
   4   3  15       39.60       29.86      2.45 o
   5   3  15        0.72        7.52      8.82 o
   6   3  15       12.08       20.75     15.83 o
  -7   4  15       16.56       19.65      4.01 o
  -6   4  15       77.57       85.82      4.06 o
  -5   4  15        8.00       13.48      6.40 o
  -4   4  15        0.01        3.65      2.92 o
  -3   4  15        5.13        3.16      2.89 o
  -2   4  15       31.40       24.99      2.66 o
  -1   4  15        2.26        0.73      2.59 o
   0   4  15        1.07       -2.70      2.70 o
   1   4  15       30.21       39.70      2.63 o
   2   4  15       67.58       71.31      3.22 o
   3   4  15       11.62        5.69      2.52 o
   4   4  15        3.06        1.26      2.26 o
   5   4  15        3.40        3.75      7.37 o
   6   4  15        0.14        1.69      5.22 o
  -7   5  15       30.78       23.50      4.90 o
  -6   5  15        1.56        0.69      3.87 o
  -5   5  15        7.13        4.41      3.36 o
  -4   5  15        0.13        0.53      2.67 o
  -3   5  15        0.01        2.57      1.75 o
  -2   5  15       10.82       11.71      2.54 o
  -1   5  15        0.38       -0.44      2.44 o
   0   5  15        1.26        2.58      1.97 o
   1   5  15        0.26       -0.48      2.90 o
   2   5  15       28.25       20.04      4.59 o
   3   5  15       51.70       51.18      3.38 o
   4   5  15        0.02       -2.06      5.19 o
   5   5  15        3.38        6.64      3.65 o
   6   5  15        0.41       -0.95     11.48 o
  -6   6  15       12.51        8.34      3.07 o
  -5   6  15        0.19       -2.71      3.50 o
  -4   6  15       26.61       24.49      2.45 o
  -3   6  15       14.14       11.43      6.28 o
  -2   6  15        0.64        0.72      2.22 o
  -1   6  15        2.42        1.95      1.92 o
   0   6  15        1.10        6.11      2.11 o
   1   6  15        1.05        1.75      3.50 o
   2   6  15        0.21       -2.59      3.14 o
   3   6  15        1.53        2.04      2.90 o
   4   6  15        0.13       -2.13      2.41 o
   5   6  15        1.63       -3.42     12.56 o
  -6   7  15        1.06       -0.09      3.07 o
  -5   7  15       10.00       11.30      3.50 o
  -4   7  15        2.77        1.91      2.14 o
  -3   7  15        5.77       10.06      2.42 o
  -2   7  15        0.15        1.08      2.44 o
  -1   7  15        3.49       10.03      2.20 o
   0   7  15        0.73        3.42      3.02 o
   1   7  15        5.81        8.25      2.30 o
   2   7  15        0.05        4.11      3.26 o
   3   7  15        8.16        8.41      3.02 o
   4   7  15        4.28        1.16      2.23 o
   5   7  15        0.05       10.79      7.13 o
  -6   8  15        5.18        8.36      5.04 o
  -5   8  15        5.95        7.78      3.26 o
  -4   8  15       11.58        2.19      3.25 o
  -3   8  15        0.09        3.87      2.16 o
  -2   8  15       31.82       36.01      5.32 o
  -1   8  15        6.70       12.01      2.55 o
   0   8  15       31.48       30.20      3.25 o
   1   8  15       24.00       22.04      4.83 o
   2   8  15       43.77       39.19      5.80 o
   3   8  15        0.00       -2.99      2.99 o
   4   8  15        5.70       -0.67      4.75 o
   5   8  15       11.07       18.07     12.44 o
  -5   9  15        1.12       -0.60      9.54 o
  -4   9  15       18.93       16.17      3.04 o
  -3   9  15        5.37        4.75      2.38 o
  -2   9  15        0.97        2.78      3.35 o
  -1   9  15        9.19        8.65      3.08 o
   0   9  15        0.05        0.94      2.49 o
   1   9  15        0.33       -2.00      6.28 o
   2   9  15       26.54       20.91      2.90 o
   3   9  15       67.63       69.76      3.60 o
   4   9  15       10.59        8.32      6.20 o
  -5  10  15        0.22       -4.23      4.23 o
  -4  10  15        0.00       -0.33      3.75 o
  -3  10  15        1.59       -2.05      2.73 o
  -2  10  15        7.17        8.70      3.87 o
  -1  10  15        7.95        9.14      3.17 o
   0  10  15        7.40        7.08      2.57 o
   1  10  15       17.94       16.75      5.19 o
   2  10  15       77.25       79.31      4.23 o
   3  10  15        3.83       -0.93      2.96 o
   4  10  15        8.27       -5.56      8.21 o
  -4  11  15        2.77       11.28      7.13 o
  -3  11  15        0.30        1.77      5.19 o
  -2  11  15        0.37        0.83      3.17 o
  -1  11  15        3.87        6.54      3.13 o
   0  11  15        8.94       -0.36      2.66 o
   1  11  15       11.82       10.43      2.96 o
   2  11  15        3.41        3.29      3.06 o
   3  11  15        7.74       14.69     10.03 o
  -4  12  15        1.05        5.87      5.56 o
  -3  12  15        9.77        6.75      3.78 o
  -2  12  15        0.04        2.42      7.01 o
  -1  12  15       19.76       23.13      3.93 o
   0  12  15       27.32       33.25      6.52 o
   1  12  15        0.47        1.58      3.66 o
   2  12  15        2.19        5.87      4.95 o
  -2  13  15        0.75        3.48     12.68 o
  -1  13  15        8.57        6.33      3.88 o
   0  13  15        0.35        9.05      4.08 o
   1  13  15        0.21        8.09     18.48 o
  -7   0  16        7.36        7.97      5.80 o
  -6   0  16       10.78        9.91      3.62 o
  -5   0  16        0.00       -2.42      3.38 o
  -4   0  16       11.10        2.66      3.62 o
  -3   0  16       24.88       26.34      3.38 o
  -2   0  16       15.27       11.60      3.62 o
  -1   0  16        0.77        0.72      3.38 o
   0   0  16       25.50       24.40      3.62 o
   1   0  16      108.22      127.57      6.04 o
   2   0  16       63.07       53.64      4.59 o
   3   0  16        9.48       19.09      3.62 o
   4   0  16       69.87       77.32      5.32 o
   5   0  16       14.42       14.01      7.01 o
  -7   1  16        4.82       -4.23      4.61 o
  -6   1  16        0.23        6.04      4.83 o
  -5   1  16       15.44       16.99      3.02 o
  -4   1  16        0.06        3.97      2.47 o
  -3   1  16       14.57       13.10      2.13 o
  -2   1  16        9.08       10.96      2.22 o
  -1   1  16       28.20       42.34      2.90 o
   0   1  16       60.62       62.03      5.07 o
   1   1  16        1.24        0.24      2.56 o
   2   1  16       49.63       47.48      3.08 o
   3   1  16       42.90       49.48      2.96 o
   4   1  16        0.03        2.51      3.38 o
   5   1  16        3.39       -2.95      5.09 o
  -7   2  16        5.57        2.90      4.33 o
  -6   2  16        1.09       -1.70      4.11 o
  -5   2  16        0.01        3.62      5.07 o
  -4   2  16       11.35       12.01      2.66 o
  -3   2  16        7.49        8.73      2.30 o
  -2   2  16       53.82       54.82      2.99 o
  -1   2  16       55.18       49.73      3.14 o
   0   2  16        1.75       10.30      5.68 o
   1   2  16       14.44        9.71      2.90 o
   2   2  16       48.24       42.09      2.77 o
   3   2  16        3.84        6.22      2.37 o
   4   2  16       19.68       23.79      2.90 o
   5   2  16        2.61        3.66     12.93 o
  -6   3  16        0.04        3.72      3.54 o
  -5   3  16        0.03       -2.77      3.07 o
  -4   3  16        0.12        2.22      3.62 o
  -3   3  16        0.02       -0.44      5.68 o
  -2   3  16        1.72        2.11      5.92 o
  -1   3  16        5.47       10.57      3.17 o
   0   3  16        2.82        2.56      2.67 o
   1   3  16        4.98        9.72      2.49 o
   2   3  16        5.27        4.49      2.37 o
   3   3  16        0.01       -2.59      2.59 o
   4   3  16        1.29        3.13      3.14 o
   5   3  16        0.26       -2.05      5.38 o
  -6   4  16        0.17       -2.65      7.25 o
  -5   4  16        0.21        0.80      2.98 o
  -4   4  16       23.65       19.53      3.99 o
  -3   4  16        7.00       13.51      3.02 o
  -2   4  16        0.11       -0.18      2.67 o
  -1   4  16        0.93       -0.87      2.90 o
   0   4  16       40.72       36.86      3.11 o
   1   4  16       32.21       31.03      2.59 o
   2   4  16        0.30       -1.98      2.37 o
   3   4  16        5.15       -4.29      6.04 o
   4   4  16        5.41       13.27      2.72 o
   5   4  16        0.26       -4.42      5.44 o
  -6   5  16        2.01        6.77      3.79 o
  -5   5  16        4.55        3.74      3.07 o
  -4   5  16        1.13       -2.81      2.81 o
  -3   5  16        4.49        4.20      1.81 o
  -2   5  16        0.31       -3.11      3.11 o
  -1   5  16       69.88       81.73      9.42 o
   0   5  16       62.39       60.86      3.62 o
   1   5  16        7.64        5.10      2.54 o
   2   5  16        1.85        0.17      3.38 o
   3   5  16       46.11       53.48      3.53 o
   4   5  16        0.02       -2.85      2.85 o
   5   5  16        0.02        2.28      5.64 o
  -6   6  16       15.73       16.28      4.59 o
  -5   6  16        0.02        0.14      3.22 o
  -4   6  16       44.74       50.13      3.38 o
  -3   6  16       12.96       18.40      4.11 o
  -2   6  16        5.39        7.71      1.79 o
  -1   6  16        0.02        2.01      2.05 o
   0   6  16       46.97       48.11      4.83 o
   1   6  16       42.17       43.04      5.19 o
   2   6  16        6.42        4.21      2.55 o
   3   6  16       10.46       11.01      2.39 o
   4   6  16       19.68       19.26      3.33 o
   5   6  16        0.22       -7.73      7.73 o
  -5   7  16        1.86       -3.49      4.83 o
  -4   7  16        1.73        0.98      3.08 o
  -3   7  16        9.47        4.78      1.77 o
  -2   7  16        4.30        4.32      2.47 o
  -1   7  16       59.54       50.99      3.25 o
   0   7  16        5.43        8.79      3.62 o
   1   7  16        0.49        0.32      5.32 o
   2   7  16       12.23        7.68      2.76 o
   3   7  16       32.62       31.61      2.78 o
   4   7  16        6.59        8.73      4.16 o
  -5   8  16        0.94       -1.09      3.51 o
  -4   8  16        0.25       13.44      3.50 o
  -3   8  16        1.54        2.15      2.14 o
  -2   8  16        4.52        2.40      3.02 o
  -1   8  16        0.86        2.59      5.07 o
   0   8  16        2.51        1.12      3.14 o
   1   8  16       11.93        9.64      2.95 o
   2   8  16        0.79        5.48      3.35 o
   3   8  16        9.07        9.50      3.51 o
   4   8  16       10.94       11.47      5.33 o
  -5   9  16        7.54        9.25      4.23 o
  -4   9  16        1.47        1.07      3.13 o
  -3   9  16        6.69        7.49      2.38 o
  -2   9  16        4.21       -1.87      2.99 o
  -1   9  16        2.79        2.93      2.61 o
   0   9  16        2.53        1.21      2.22 o
   1   9  16        7.17        1.12      4.59 o
   2   9  16        4.55        7.13      4.95 o
   3   9  16        5.45       11.44      4.05 o
  -4  10  16        0.75        7.82      4.40 o
  -3  10  16        0.33        4.15      3.42 o
  -2  10  16        3.65       11.69      9.66 o
  -1  10  16        4.31        2.35      3.40 o
   0  10  16       11.28       10.28      2.89 o
   1  10  16        0.02       -1.33      2.72 o
   2  10  16        5.31        9.55      4.43 o
   3  10  16        5.38        9.25      5.45 o
  -3  11  16        0.59       10.02      4.13 o
  -2  11  16        3.67        6.73      3.54 o
  -1  11  16       21.80       21.93      4.20 o
   0  11  16        0.38       -4.06      4.06 o
   1  11  16        0.76        1.22     10.15 o
   2  11  16        2.43        7.76      4.65 o
  -2  12  16        7.77        8.63      3.71 o
  -1  12  16        0.30        1.13      3.71 o
   0  12  16       17.84       20.68      7.85 o
   1  12  16       10.15       10.80      4.96 o
  -6   1  17       19.07       17.12      4.41 o
  -5   1  17        4.38       -0.76      2.55 o
  -4   1  17       23.44       23.29      3.62 o
  -3   1  17        8.91        4.42      2.20 o
  -2   1  17        1.41       -1.57      3.02 o
  -1   1  17        4.04        8.70      2.90 o
   0   1  17        0.19       -0.27      2.47 o
   1   1  17       20.56       14.96      2.64 o
   2   1  17       31.60       21.91      6.16 o
   3   1  17       12.34       10.59      5.92 o
   4   1  17        6.48        3.04      3.47 o
   5   1  17        0.03        5.47      7.94 o
  -6   2  17       24.57       27.33      4.06 o
  -5   2  17        4.43        3.32      3.99 o
  -4   2  17        1.41       -2.54      2.54 o
  -3   2  17        4.92        5.35      2.13 o
  -2   2  17        6.22        9.50      2.64 o
  -1   2  17        2.17        1.61      2.64 o
   0   2  17       13.64       17.16      2.99 o
   1   2  17        2.37        3.41      3.87 o
   2   2  17        0.26       -2.11      2.66 o
   3   2  17       70.52       66.99      3.80 o
   4   2  17       14.81       16.43      3.30 o
  -6   3  17       18.39       18.01      5.80 o
  -5   3  17        4.97        3.57      3.62 o
  -4   3  17        2.56       -1.93      3.89 o
  -3   3  17        0.84       -0.08      2.38 o
  -2   3  17       29.48       31.87      3.40 o
  -1   3  17       99.87      112.70      4.81 o
   0   3  17        3.49        6.88      4.71 o
   1   3  17       15.91        8.49      4.23 o
   2   3  17       92.37       90.87      3.93 o
   3   3  17       46.31       48.57      3.40 o
   4   3  17        1.13        4.45      3.17 o
  -6   4  17        9.85       16.00      4.60 o
  -5   4  17        0.43       -0.68      4.59 o
  -4   4  17        0.00       -1.83      4.47 o
  -3   4  17        0.71        8.28      5.07 o
  -2   4  17       26.33       25.17      3.08 o
  -1   4  17        4.12       -2.40      3.17 o
   0   4  17       22.09       21.84      2.38 o
   1   4  17        6.09        2.90      2.38 o
   2   4  17        2.04        0.98      2.73 o
   3   4  17       31.14       28.56      3.50 o
   4   4  17        2.16        5.94      4.95 o
  -5   5  17        1.26        3.14      3.29 o
  -4   5  17        0.04       -0.50      2.77 o
  -3   5  17        9.27        4.47      2.59 o
  -2   5  17       12.77       16.68      3.04 o
  -1   5  17       15.90       19.90      4.11 o
   0   5  17        0.00       -1.17      6.04 o
   1   5  17        7.47       12.88      2.63 o
   2   5  17        1.67        4.98      8.34 o
   3   5  17        1.30       -1.89      4.23 o
   4   5  17        5.01        3.92      9.42 o
  -5   6  17        1.12       -4.17      4.17 o
  -4   6  17        0.03        4.71      2.68 o
  -3   6  17        5.93        0.86      2.20 o
  -2   6  17       15.95       23.44      5.32 o
  -1   6  17        1.50        0.64      3.75 o
   0   6  17        0.45        1.13      2.30 o
   1   6  17        0.55        3.94      4.47 o
   2   6  17       12.98       17.92      2.98 o
   3   6  17        0.24        1.94      3.14 o
   4   6  17        0.51        8.86      4.85 o
  -5   7  17        5.00        3.32      4.87 o
  -4   7  17        0.95       -2.22      7.97 o
  -3   7  17        0.58        1.84      2.30 o
  -2   7  17        0.23       -1.92      2.44 o
  -1   7  17        5.44        3.08      3.16 o
   0   7  17        0.00        0.13      3.75 o
   1   7  17        0.00        1.76      4.47 o
   2   7  17       11.37       13.39      3.22 o
   3   7  17       11.78       -1.97     12.93 o
  -4   8  17        0.01        1.99      3.51 o
  -3   8  17        2.05        2.32      4.71 o
  -2   8  17        4.08        1.53      2.82 o
  -1   8  17        0.73       -3.25      3.25 o
   0   8  17        6.81        4.25      3.41 o
   1   8  17        0.46       -0.06      3.30 o
   2   8  17        1.77       -3.15      3.40 o
   3   8  17        9.40       14.63      6.77 o
  -4   9  17        2.25        4.29      4.16 o
  -3   9  17        3.55       13.42      3.76 o
  -2   9  17       18.32       17.17      3.16 o
  -1   9  17       15.36       14.69      4.01 o
   0   9  17        0.42        4.38      4.18 o
   1   9  17       11.43       14.26      4.25 o
   2   9  17       28.52       28.41      4.88 o
  -3  10  17        3.56        8.89      4.60 o
  -2  10  17        4.42       10.15      4.11 o
  -1  10  17        0.04        0.98      3.84 o
   0  10  17       11.95       15.42      5.23 o
   1  10  17        1.90        5.15      4.75 o
  -1  11  17       11.61       15.70      4.47 o
   0  11  17        2.14        0.87      4.68 o
  -5   0  18       17.20       15.46      7.49 o
  -4   0  18        0.02       -4.59      4.59 o
  -3   0  18        6.07        4.59      3.62 o
  -2   0  18        6.88        8.21      3.87 o
  -1   0  18       22.46       22.23      4.35 o
   0   0  18       39.08       27.06      4.83 o
   1   0  18        8.63        7.01      4.35 o
   2   0  18        0.02       -4.11      4.59 o
   3   0  18        8.79        8.21      5.07 o
   4   0  18        2.71        8.46      5.80 o
  -5   1  18        0.60       10.50      7.37 o
  -4   1  18        1.37       -2.26     11.84 o
  -3   1  18        1.36        3.25      3.50 o
  -2   1  18       34.77       26.01      2.99 o
  -1   1  18       36.93       37.35      3.50 o
   0   1  18        0.18        1.71      2.89 o
   1   1  18        8.05        7.37      3.08 o
   2   1  18       28.34       26.20      3.42 o
   3   1  18        7.47       12.21      3.75 o
   4   1  18        1.92       -1.93      4.09 o
  -5   2  18        0.08        4.58      4.78 o
  -4   2  18        3.21        6.79      4.28 o
  -3   2  18        7.32        0.70      2.37 o
  -2   2  18        0.04       -2.30      2.73 o
  -1   2  18        6.14        7.14      4.11 o
   0   2  18       13.93       16.98      4.11 o
   1   2  18        4.98       14.10      3.42 o
   2   2  18        1.01       -3.29      3.29 o
   3   2  18        0.05       -1.36      3.48 o
   4   2  18        0.00       -4.06      4.06 o
  -5   3  18        0.03        9.07      7.61 o
  -4   3  18       13.35       18.49      4.54 o
  -3   3  18        0.01       -2.16      4.83 o
  -2   3  18        6.30        3.47      3.13 o
  -1   3  18        1.31       -0.18      3.40 o
   0   3  18        1.95        1.40      3.02 o
   1   3  18        0.01       -1.98      2.77 o
   2   3  18        1.40        0.17      5.32 o
   3   3  18        1.31        2.83      4.71 o
  -5   4  18        1.71        0.25      4.68 o
  -4   4  18        3.01        0.30      3.71 o
  -3   4  18        7.42        2.39      4.20 o
  -2   4  18        7.33        2.66      6.28 o
  -1   4  18       10.48        7.49      3.58 o
   0   4  18       12.45        5.94      2.81 o
   1   4  18       18.03       15.67      4.23 o
   2   4  18        4.78        3.77      4.11 o
   3   4  18        2.97       10.31      4.23 o
  -4   5  18        0.83        9.75      4.68 o
  -3   5  18        3.97        8.03     10.75 o
  -2   5  18       12.86       10.32      7.61 o
  -1   5  18        5.84       -0.99      4.11 o
   0   5  18        1.75        7.51      2.73 o
   1   5  18        7.73       13.16      4.71 o
   2   5  18        2.66       -3.36      3.36 o
   3   5  18        0.57        0.23      3.87 o
  -4   6  18        2.67       15.62      5.59 o
  -3   6  18       29.05       27.44      5.17 o
  -2   6  18        1.38        3.00      5.19 o
  -1   6  18       23.62       25.18      2.76 o
   0   6  18       23.71       25.83      3.87 o
   1   6  18       20.24       22.99      3.62 o
   2   6  18        3.68        3.26      3.17 o
   3   6  18        2.29        3.30      4.58 o
  -3   7  18        6.37       10.11      5.12 o
  -2   7  18        3.62        6.44      6.77 o
  -1   7  18        0.93        0.77      4.16 o
   0   7  18        2.21        2.82      3.51 o
   1   7  18        6.75        5.56      3.67 o
   2   7  18        4.78       -0.39      3.91 o
  -3   8  18        9.45        2.69      4.74 o
  -2   8  18        0.02       -3.20      6.52 o
  -1   8  18        7.76        4.34      3.98 o
   0   8  18       10.64       23.41      6.52 o
   1   8  18        0.69       -4.59      4.90 o
  -2   9  18        2.89        6.07      4.50 o
  -1   9  18        0.62        2.36      4.25 o
   0   9  18        1.84        3.90      5.92 o
  -4   1  19        1.89        5.32      8.31 o
  -3   1  19        0.22       -4.47      4.47 o
  -2   1  19        0.17       -2.11      2.99 o
  -1   1  19        1.07       -1.53      3.16 o
   0   1  19        0.85       -3.47      3.47 o
   1   1  19        0.29       -3.77      3.77 o
   2   1  19        2.32        3.76      3.71 o
  -4   2  19        2.35        6.24      5.80 o
  -3   2  19        0.25        5.80     11.36 o
  -2   2  19        9.97        1.28     12.20 o
  -1   2  19       24.22       22.54      4.23 o
   0   2  19        4.62        6.23      4.59 o
   1   2  19        6.03        7.24      3.35 o
   2   2  19        2.73        5.95      3.84 o
  -4   3  19        1.99       -6.21     13.53 o
  -3   3  19       16.21       28.53     21.75 o
  -2   3  19        7.95        3.07      4.95 o
  -1   3  19        0.01        3.00      4.23 o
   0   3  19        6.46        9.05      4.20 o
   1   3  19        1.74        5.82      3.87 o
   2   3  19        1.63       -0.27      9.30 o
  -3   4  19        0.02        1.17      9.91 o
  -2   4  19       18.51       27.19      5.26 o
  -1   4  19       22.57       18.20      4.59 o
   0   4  19        2.91        3.27      3.65 o
   1   4  19        1.32       -0.79      7.85 o
   2   4  19        0.01        1.66      3.99 o
  -3   5  19        0.87        6.90      5.41 o
  -2   5  19        5.98        4.89      4.68 o
  -1   5  19        0.26        1.92     10.03 o
   0   5  19        1.57        1.44      4.46 o
   1   5  19        0.02        2.51      3.41 o
  -2   6  19        0.31        0.32      4.53 o
  -1   6  19        3.01        6.23      4.42 o
   0   6  19        0.05       -3.51     11.11 o
   1   6  19        0.01       -1.71     10.39 o
  -1   7  19        0.85       -0.24      6.52 o
  -2   0  20       31.85       21.26     12.81 o
  -1   0  20       12.79       23.68      6.04 o
   0   0  20        0.22        2.17      5.56 o
  -2   1  20        0.45        9.95      5.48 o
  -1   1  20        3.57        1.91      6.16 o
   0   1  20        3.78       12.81      4.81 o
  -2   2  20        8.58        7.43      5.30 o
  -1   2  20       11.60       11.83      4.81 o
   0   2  20        0.51        0.37      4.69 o
  -1   3  20        0.72       -0.97      5.30 o
 
